# Supplementary material for: Identification of CD8+ T cell epitopes through proteasome cleavage site predictions
Source: BMC Bioinformatics. 2020 Dec 14;21(Suppl 17):484. doi: 10.1186/s12859-020-03782-1 (PMC7733697; doi:10.1186/s12859-020-03782-1)
Supplement: Supplementary file 1 — Additional file 1. Dataset with virus-specific CD8+ T cell epitopes. [file 12859_2020_3782_MOESM1_ESM.xls]

## Sheet: Hoja1
	Virus-specific CD8 T cell epitope dataset
	CD8 T cell epitope	ACN	Protein	HLA I restriction
	AAAGTTANV	P9WIZ9	NAD(P)H nitroreductase	H2 class I
	DLKGFLSYL	Q16825	protein tyrosine phosphatase non-receptor type 21	H2 class I
	LLQGWVMYV	Q13021	MAL-like protein	H2 class I
	NLQGSPVYV	P31249	homeobox D3	H2 class I
	TMGGYCGYL	P08237	6-phosphofructokinase muscle type	H2 class I
	YAGIADRLV	P9WL67	hypothetical protein Rv2627c	H2 class I
	AAFSSARFL	P0CK17	Accessory protein p30II	HLA class I
	ALFFIIFNK	Q8IIF0	Circumsporozoite protein-related antigen precursor	HLA class I
	AYVPYVAWL	P9WHY9	PPE family protein	HLA class I
	DSAPILTAF	P03120	E2	HLA class I
	DVFFTPPEK	P17763	viral polyprotein	HLA class I
	EAAGRRLAR	P27958	polyprotein	HLA class I
	EADVQQWLT	Q9PZT1	Non-capsid protein NS-1	HLA class I
	EFQKMRRDL	Q9UKX2	Myosin heavy chain skeletal muscle adult 2 (Myosin heavy chain IIa) (MyHC-IIa)	HLA class I
	EFQTVSNQL	L7N680	hypothetical glycine-rich protein Rv3812 - Mycobacterium tuberculosis (strain H37RV)	HLA class I
	EISTNIRQA	P9WNK5	ESAT-6-like protein esxB	HLA class I
	GLDPNTATA	P9WJA3	hypothetical protein Rv2626c	HLA class I
	GLFNNVLYH	Q9PZT1	Non-capsid protein NS-1	HLA class I
	GLIMVLSFL	Q7K740	Circumsporozoite protein precursor	HLA class I
	HLRMAGHSL	P59596	membrane glycoprotein	HLA class I
	HLYSHPIIL	Q69028	polymerase	HLA class I
	KDTWLDARM	Q04360	Transcriptional regulator IE63 homolog	HLA class I
	KMRRDLEEA	Q9UKX2	Myosin heavy chain skeletal muscle adult 2	HLA class I
	LHTDFEQVM	Q9PZT1	Non-capsid protein NS-1	HLA class I
	LIGLNGLSL	P9WL67	hypothetical protein Rv2627c	HLA class I
	LILGLLPAI	B8ZUE5	putative D-ribose-binding protein	HLA class I
	LLAQFTSAI	Q69028	polymerase [Hepatitis B virus]	HLA class I
	LLEEGVIVL	B8ZRL2	possible regulatory protein	HLA class I
	LLGCAANWI	Q69028	DNA polymerase	HLA class I
	LLSSNLSWL	Q69028	polymerase	HLA class I
	LTRDPTTPL	P27958	polyprotein	HLA class I
	NFSDYIWHF	Q83EE1	DNA-3-methyladenine glycosylase [Coxiella burnetii]	HLA class I
	NYIPQQLAL	L7N680	hypothetical glycine-rich protein Rv3812 - Mycobacterium tuberculosis (strain H37RV)	HLA class I
	QAEPDRAHY	P03129	E7	HLA class I
	QRPRHSGIR	P9WL65	hypothetical protein Rv2628	HLA class I
	RLDGTTLEV	B8ZRL2	possible regulatory protein	HLA class I
	SAFRLSPPV	P9WL67	hypothetical protein Rv2627c	HLA class I
	SGATWVDLV	P14335	envelope glycoprotein	HLA class I
	SLYKGVYEL	P08669	glycoprotein [Lassa mammarenavirus]	HLA class I
	SSHSGSFQI	Q9PZT1	Non-capsid protein NS-1	HLA class I
	TIMAKNEVF	P27958	polyprotein	HLA class I
	TVWFVPSIK	P17763	NS3 protein	HLA class I
	TVYHGAGTR	P27958	NS3	HLA class I
	VQQWLTWCN	Q9PZT1	Non-capsid protein NS-1	HLA class I
	VTLVEFFDY	H7C7D7	outer membrane protein partial [Coxiella burnetii]	HLA class I
	WHPRKVQSA	P9WL65	hypothetical protein Rv2628	HLA class I
	WILRGTSFV	Q69028	DNA polymerase	HLA class I
	YAIGEHLSV	P9WL65	hypothetical protein Rv2628	HLA class I
	YLISIFLHL	P08669	glycoprotein [Lassa mammarenavirus]	HLA class I
	YLVNHPEVL	H7C7D7	DsbA family protein [Coxiella burnetii]	HLA class I
	YMREHDIGA	P9WJA3	hypothetical protein Rv2626c	HLA class I
	YYAFHDALL	H7C7D7	Outer membrane protein partial [Coxiella burnetii]	HLA class I
	ASDSLNNEY	P89466	tegument protein VP11/12	HLA-A*01:01
	ATDSLNNEY	P10230	tegument protein VP11/12	HLA-A*01:01
	FTAPEVGTY	P10231	tegument protein VP13/14	HLA-A*01:01
	GLDFSDLYY	Q32ZE1	polyprotein	HLA-A*01:01
	ISEYRHYCY	P03126	Protein E6	HLA-A*01:01
	ITYTDVLRY	P14335	polyprotein precursor	HLA-A*01:01
	LIDGIFLRY	P10185	envelope glycoprotein L	HLA-A*01:01
	LLDTASALY	Q76R61	core	HLA-A*01:01
	QSSFYSDWY	P9WQP1	Antigen 85-B precursor (85B)	HLA-A*01:01
	QTDNQLAVF	P14335	polyprotein precursor	HLA-A*01:01
	RSSLGSLLY	P10231	tegument protein VP13/14	HLA-A*01:01
	STDVASLNY	P03276	penton protein	HLA-A*01:01
	VCDKCLKFY	P03126	E6	HLA-A*01:01
	VVEGQVDYY	P03120	E2	HLA-A*01:01
	YMESVFQMY	P08543	ribonucleotide reductase subunit 1	HLA-A*01:01
	AAAAGWQTL	P9WHW9	PPE family protein PPE68	HLA-A*02:01
	AAYPITGKL	P9WIP1	Immunogenic protein mpt63 (antigen mpt63/mpb63)	HLA-A*02:01
	AFLGERVTL	P03228	BARF1 protein	HLA-A*02:01
	AIATFAAPV	P9WIP1	Immunogenic protein mpt63 (antigen mpt63/mpb63)	HLA-A*02:01
	AIIIAVLLV	P9WI83	transmembrane serine/threonine-protein kinase A	HLA-A*02:01
	AILHTPGCV	P27958	structural protein	HLA-A*02:01
	AIYDTMQYV	P9WPC3	ATP-dependent Clp protease proteolytic subunit	HLA-A*02:01
	ALAADPQSL	I6Y293	lipoprotein LppZ	HLA-A*02:01
	ALADLPVTV	P9WFR1	Possible glycosyl transferase	HLA-A*02:01
	ALAIIIAVL	P9WI83	transmembrane serine/threonine-protein kinase A	HLA-A*02:01
	ALAMEVYQA	P9WHW9	PPE family protein PPE68	HLA-A*02:01
	ALDAQAVEL	P9WHW9	PPE family protein PPE68	HLA-A*02:01
	ALDEGLLPV	O69661	hypothetical protein	HLA-A*02:01
	ALFHEVAKL	P08617	polyprotein	HLA-A*02:01
	ALGGGATGV	P9WIF5	PE_PGRS 33	HLA-A*02:01
	ALHTALATV	P10231	tegument protein VP13/14	HLA-A*02:01
	ALLAFTLGV	Q4QEI8	elongation factor 1-alpha	HLA-A*02:01
	ALLDRDCRV	P10231	tegument protein VP13/14	HLA-A*02:01
	ALLGGLRPV	I6X7G8	MCE-family protein MCE4B	HLA-A*02:01
	ALLGLTLGV	P10211	envelope glycoprotein B	HLA-A*02:01
	ALMGAVTSL	P10210	capsid maturation protease	HLA-A*02:01
	ALMLRLLRI	P10193	Replication origin-binding protein	HLA-A*02:01
	ALMPLYACI	Q69028	pol protein	HLA-A*02:01
	ALQAIELQL	P03120	E2 protein	HLA-A*02:01
	ALRERRMKV	Q4QG45	putative proteasome regulatory ATPase subunit 2	HLA-A*02:01
	ALSALLTKL	P10230	Tegument protein UL46	HLA-A*02:01
	ALTEMDYFI	P9WHW9	PPE family protein PPE68	HLA-A*02:01
	ALYDVVSKL	P27958	polyprotein	HLA-A*02:01
	AMAGSIDLL	P9WN15	trehalose-6-phosphate phosphatase OtsB1	HLA-A*02:01
	AMASTEGNV	P9WNK7	6 kDa early secretory antigenic target	HLA-A*02:01
	AMLGHAGDM	P9WNK3	low molecular weight protein antigen 7	HLA-A*02:01
	AMPPELNTA	P9WHW9	PPE family protein PPE68	HLA-A*02:01
	AQLLTEFAI	P9WHY9	PPE family protein	HLA-A*02:01
	ATFAAPVAL	P9WIP1	Immunogenic protein mpt63 (antigen mpt63/mpb63)	HLA-A*02:01
	ATWAENIQV	P14335	nonstructural protein 5	HLA-A*02:01
	CINGVCWTV	P27958	Genome polyprotein	HLA-A*02:01
	CLFKDWEEL	Q69027	Hbx protein	HLA-A*02:01
	CLGGLLTMV	P13285	Latent membrane protein 2	HLA-A*02:01
	DLMGYIPLV	P27958	Genome polyprotein	HLA-A*02:01
	DMWEHAFYL	P9WGE7	Superoxide dismutase	HLA-A*02:01
	ELIEANLLW	P27958	polyprotein precursor	HLA-A*02:01
	ELTARLNSL	P9WHW9	PPE family protein PPE68	HLA-A*02:01
	FAFRDLCIV	P03126	E6	HLA-A*02:01
	FAVPNLQSL	Q69028	DNA polymerase [Hepatitis B virus]	HLA-A*02:01
	FIAGLIAIV	P59594	Spike glycoprotein precursor	HLA-A*02:01
	FIPQYLSAV	P10209	DNA packaging tegument protein UL25	HLA-A*02:01
	FIYAGSLSA	P9WQP1	Antigen 85-B precursor (85B)	HLA-A*02:01
	FLADAVVRL	P10231	tegument protein VP13/14	HLA-A*02:01
	FLDKGTYTL	P03188	Glycoprotein GP110 precursor	HLA-A*02:01
	FLGAGALAV	P10227	envelope protein UL43	HLA-A*02:01
	FLGDDPSPA	P10228	envelope glycoprotein C	HLA-A*02:01
	FLGERVTLT	P03228	BARF1 protein	HLA-A*02:01
	FLGGHVAVA	P10227	envelope protein UL43	HLA-A*02:01
	FLIAYQPLL	P10211	envelope glycoprotein B	HLA-A*02:01
	FLLALLSCL	P27958	structural protein	HLA-A*02:01
	FLLGLLFFV	P9WLX1	hypothetical protein	HLA-A*02:01
	FLLLADARV	P27958	Genome polyprotein	HLA-A*02:01
	FLLSLGIHL	Q69028	Protein P	HLA-A*02:01
	FLLTRILTI	Q76R62	Large envelope protein	HLA-A*02:01
	FLPSDFFPS	Q76R61	Core protein	HLA-A*02:01
	FLQLLLVTL	E9BN09	3'-nucleotidase/nuclease	HLA-A*02:01
	FLSFASLFL	P18272	nucleoprotein NP	HLA-A*02:01
	FLTCTDRSV	P10230	Tegument protein UL46	HLA-A*02:01
	FLVDAIVRV	P89467	tegument protein VP13/14	HLA-A*02:01
	FLVGQLFTF	P27958	polyprotein	HLA-A*02:01
	FLVPFVVFL	B6KEU8	Dense granule protein 3	HLA-A*02:01
	FLWEDQTLL	P10209	DNA packaging tegument protein UL25	HLA-A*02:01
	FLYALALLL	P13285	membrane protein	HLA-A*02:01
	FLYELIWNV	P9WK93	Prolipoprotein diacylglyceryl transferase	HLA-A*02:01
	FMGDIHQPL	E9BN09	3'-nucleotidase/nuclease	HLA-A*02:01
	FMVFLQTHI	P03211	EBNA-1 protein	HLA-A*02:01
	FMYEGDTPL	P96901	ATP-dependent helicase	HLA-A*02:01
	FQANTPPAV	Q6WB99	M	HLA-A*02:01
	FQQLFLNTL	P06788	Protein E7	HLA-A*02:01
	FVLATGDFV	P10211	envelope glycoprotein B	HLA-A*02:01
	GIFEDRAPV	P10211	envelope glycoprotein B	HLA-A*02:01
	GILGFVFTL	P03485	Matrix protein 1	HLA-A*02:01
	GILTVSVAV	P9WMK1	14 kDa antigen	HLA-A*02:01
	GINTIPIAL	P9WHW9	PPE family protein PPE68	HLA-A*02:01
	GLADTVVAC	P89467	tegument protein VP13/14	HLA-A*02:01
	GLAGGAATA	P9WQP1	secreted antigen 85-B fbpB (85B)	HLA-A*02:01
	GLCPHCINV	Q9PZT1	Non-capsid protein NS-1	HLA-A*02:01
	GLCQVFADA	Q69028	Protein P	HLA-A*02:01
	GLCTLVAML	Q04360	Transcriptional regulator IE63 homolog	HLA-A*02:01
	GLDNHTILL	P03460	hemagglutinin [Influenza B virus]	HLA-A*02:01
	GLEQQIQEI	Q4QG45	putative proteasome regulatory ATPase subunit 2	HLA-A*02:01
	GLLHHAPSL	P9WN39	glutamine synthetase GLNA1 (glutamine synthase) (GS-I)	HLA-A*02:01
	GLLPFHSTL	P14079	transcriptional activator Tax	HLA-A*02:01
	GLMWLSYFV	P59596	Membrane glycoprotein	HLA-A*02:01
	GLPRYVARL	Q69028	polymerase	HLA-A*02:01
	GLPVEYLQV	P9WQP3	Secreted antigen Ag85A	HLA-A*02:01
	GLQDCTMLV	P27958	polyprotein	HLA-A*02:01
	GLSPTVWLS	Q76R62	Large envelope protein	HLA-A*02:01
	GLYDGMEHL	P43363	Melanoma-associated antigen 10	HLA-A*02:01
	GMFANRWII	P9WPS9	metal cation transporter P-type ATPase A CtpF	HLA-A*02:01
	GMGPSLIGL	P9WQP1	Antigen 85-B precursor (85B)	HLA-A*02:01
	GMSRIGMEV	P59595	Nucleoprotein	HLA-A*02:01
	GTLGIVCPI	P03129	E7	HLA-A*02:01
	GVRVLEDGV	P27958	polyprotein	HLA-A*02:01
	GVWIRTPPA	P0C767	Precore/core	HLA-A*02:01
	HLDDVGFLV	P96903	esterase lipoprotein LpqC	HLA-A*02:01
	HLSLRGLPV	Q69027	X protein	HLA-A*02:01
	HNNGICWGN	P04012	Major capsid protein L1	HLA-A*02:01
	ILAGYGAGV	P27958	HCV-1	HLA-A*02:01
	ILDKKVEKV	P08238	Heat shock protein HSP 90-beta	HLA-A*02:01
	ILDSFDPLV	P27958	polyprotein	HLA-A*02:01
	ILIEGIFFA	P10224	ribonucleotide reductase subunit 2	HLA-A*02:01
	ILIEGIFFV	P09247	ribonucleotide reductase subunit 2	HLA-A*02:01
	ILKEPVHGV	P04585	gag-pol fusion polyprotein	HLA-A*02:01
	ILPDPLKPT	P59594	Spike glycoprotein precursor	HLA-A*02:01
	ILSPFLPLL	Q76R62	Major surface antigen precursor	HLA-A*02:01
	IMSSFEFQV	Q5NHI7	organic solvent tolerance protein	HLA-A*02:01
	KASEKIFYV	Q16385	Protein SSX2	HLA-A*02:01
	KIYQIGRSV	Q4Q2Q6	putative ribosomal protein L3	HLA-A*02:01
	KLEPMASIL	P9WHW9	PPE family protein PPE68	HLA-A*02:01
	KLGGYVSFV	Q5NH51	HAD superfamily protein	HLA-A*02:01
	KLGPGEEQV	P03228	BARF1 protein	HLA-A*02:01
	KLPDLCTEL	P06463	protein E6	HLA-A*02:01
	KLPQLCTEL	P03126	Protein E6	HLA-A*02:01
	KLQERLAKL	P9WPE7	60 kDa chaperonin 2	HLA-A*02:01
	KLVANNTRL	P9WQP1	Antigen 85-B precursor (85B)	HLA-A*02:01
	KLVCSPAPC	Q69027	X protein	HLA-A*02:01
	KLVRELFRV	Q4QG45	putative proteasome regulatory ATPase subunit 2	HLA-A*02:01
	KLWESPQEI	Q9YZN9	C protein	HLA-A*02:01
	KVAELVHFL	P43357	Melanoma-associated antigen 3	HLA-A*02:01
	KVLIRCYLC	P04019	Protein E6	HLA-A*02:01
	KVLTLFAEV	E9B7W6	elongation initiation factor 2 alpha subunit putative [Leishmania donovani]	HLA-A*02:01
	LEATYASTL	E9BN09	3'-nucleotidase/nuclease	HLA-A*02:01
	LFAAFPSFA	P9WMK1	14 kDa antigen	HLA-A*02:01
	LFLNTLSFV	P06788	Protein E7	HLA-A*02:01
	LGYGFVNYI	P26378	ELAV-like protein 4	HLA-A*02:01
	LGYGFVNYV	Q15717	ELAV-like protein 1	HLA-A*02:01
	LITGRLQSL	P59594	Spike glycoprotein precursor	HLA-A*02:01
	LLATTVSGL	E9BKN2	cysteine protease C [Leishmania donovani]	HLA-A*02:01
	LLCLIFLLV	Q76R62	Major surface antigen precursor	HLA-A*02:01
	LLDAHIPQL	O53692	Hypothetical protein esxG (PE family protein)	HLA-A*02:01
	LLDEGKQSL	P9WNK7	6 kDa early secretory antigenic target	HLA-A*02:01
	LLFGYPVYV	P14079	Protein Tax-1	HLA-A*02:01
	LLGCIITSL	P27958	Genome polyprotein	HLA-A*02:01
	LLGRNSFEV	P04637	P53_HUMAN Cellular tumor antigen p53	HLA-A*02:01
	LLHDRQHSI	Q4QG45	putative proteasome regulatory ATPase subunit 2	HLA-A*02:01
	LLHTDFEQV	Q9PZT1	Non-capsid protein NS-1	HLA-A*02:01
	LLIEGIFFI	P0CAP6	BaRF1	HLA-A*02:01
	LLLAEPFPV	E9B7W6	elongation initiation factor 2 alpha subunit putative [Leishmania donovani]	HLA-A*02:01
	LLLDRLNQL	P59595	Nucleoprotein	HLA-A*02:01
	LLLGTLNIV	P04020	E7	HLA-A*02:01
	LLMGTLGIV	P03129	E7 protein	HLA-A*02:01
	LLPAPLVSV	Q4Q129	excreted/secreted protein 37	HLA-A*02:01
	LLPRRGPRL	P27958	Genome polyprotein	HLA-A*02:01
	LLSTAALPV	E9BN09	3'-nucleotidase/nuclease	HLA-A*02:01
	LLTTPKFTV	P10211	envelope glycoprotein B	HLA-A*02:01
	LLWNTVWNM	Q81862	polyprotein [Hepatitis E virus]	HLA-A*02:01
	LLYGYPVYV	P03410	tax	HLA-A*02:01
	LLYNCCYHV	P08617	polyprotein	HLA-A*02:01
	LMIIPLINV	P03231	Glycoprotein GP85 precursor	HLA-A*02:01
	LMTNGPLEV	E9BKN2	cysteine protease C [Leishmania donovani]	HLA-A*02:01
	LMWDNVGLV	Q5NEY9	L-aspartate oxidase	HLA-A*02:01
	LPAIVREAI	P17763	polyprotein	HLA-A*02:01
	MLGHAGDMA	P9WNK3	low molecular weight protein antigen 7	HLA-A*02:01
	MLLWTAVAV	Q4Q129	excreted/secreted protein 37	HLA-A*02:01
	MLWGYLQYV	P38110	telomer length regulation protein TEL1	HLA-A*02:01
	MMARDTAEA	P9WNK3	Protein TB10.4	HLA-A*02:01
	MMFGFHHSV	P08617	polyprotein	HLA-A*02:01
	MMLRDRWSL	P10210	capsid maturation protease	HLA-A*02:01
	MTYAAPLFV	P9WGY9	RNA polymerase beta-subunit	HLA-A*02:01
	NLLIRCLRC	P06463	Protein E6	HLA-A*02:01
	NLLTTPKFT	P10211	envelope glycoprotein B	HLA-A*02:01
	NLLVTGFDT	L7N680	PE-PGRS family protein	HLA-A*02:01
	NLPGCSFSI	P27958	polyprotein	HLA-A*02:01
	NLVPMVATV	Q6SW59	HCMVUL83	HLA-A*02:01
	NMLSTVLGV	P03431	PB1 polymerase subunit	HLA-A*02:01
	PLFQVPEPV	P02771	alpha-fetoprotein precursor	HLA-A*02:01
	QAMEDLVRA	P9WNK3	Protein TB10.4	HLA-A*02:01
	QEGAMHTAL	P17763	polyprotein	HLA-A*02:01
	QLDPARDVL	Q69027	X protein	HLA-A*02:01
	QLFNHTMFI	P35579	myosin-9	HLA-A*02:01
	QLGAFLTNV	P14079	transcriptional activator Tax	HLA-A*02:01
	QLNKKIYQI	Q4Q2Q6	putative ribosomal protein L3	HLA-A*02:01
	QMMRNEFRV	P08617	polyprotein	HLA-A*02:01
	QVILCPTSV	P03120	E2	HLA-A*02:01
	RFIAQLLLL	P03228	BARF1 protein	HLA-A*02:01
	RILGVLVHL	P08543	ribonucleotide reductase subunit 1	HLA-A*02:01
	RLIGHISTL	Q5NFL7	monooxygenase family protein	HLA-A*02:01
	RLLEAFQFV	E9BCF2	peroxidoxin/thiol-specific antioxidant [Leishmania donovani]	HLA-A*02:01
	RLLGFADTV	P10231	tegument protein VP13/14	HLA-A*02:01
	RLNELLAYV	P10230	tegument protein VP11/12	HLA-A*02:01
	RLNEVAKNL	P59594	Spike glycoprotein precursor	HLA-A*02:01
	RLNQLESKV	P59595	Nucleoprotein	HLA-A*02:01
	RLPLVLPAV	P9WNH3	hydrolase	HLA-A*02:01
	RLTGYPAGI	P10228	envelope glycoprotein C	HLA-A*02:01
	RLWHYPCTI	P27958	polyprotein	HLA-A*02:01
	RMLGDVMAV	P10211	envelope glycoprotein B	HLA-A*02:01
	RVTGGVFLV	Q69028	DNA polymerase [Hepatitis B virus]	HLA-A*02:01
	SAPLPSNRV	P09310	IE62	HLA-A*02:01
	SIDQLCKTF	P04019	Protein E6	HLA-A*02:01
	SIIIPTLNV	P9WMX7	POSSIBLE GLYCOSYL TRANSFERASE	HLA-A*02:01
	SLFGGMSWI	P14335	polyprotein precursor	HLA-A*02:01
	SLIDLLHKI	I6YC99	MCE-family protein MCE4A	HLA-A*02:01
	SLLMWITQC	P78358	NY-ESO-1 protein	HLA-A*02:01
	SLMAFTAAV	P27958	polyprotein	HLA-A*02:01
	SLMDLLSSL	P08617	Genome polyprotein	HLA-A*02:01
	SLMSWSAIL	P09912	interferon-inducible peptide precursor	HLA-A*02:01
	SLPRSRTPI	P09310	IE62	HLA-A*02:01
	SLQQEITLL	Q6WBA1	nucleoprotein	HLA-A*02:01
	SLRNWIATL	I6Y461	MCE-family lipoprotein LprL	HLA-A*02:01
	SLTSINVQA	P14335	nonstructural protein 4B	HLA-A*02:01
	SLVIVTTFV	P03231	Glycoprotein GP85 precursor	HLA-A*02:01
	SLVNGVVRL	P14335	polyprotein precursor	HLA-A*02:01
	SLWKDGAPL	P9WN39	glutamine synthetase GLNA1 (glutamine synthase) (GS-I)	HLA-A*02:01
	SLYNTVATL	P04591	gag polyprotein	HLA-A*02:01
	SMAGSSAMI	P9WQP1	Antigen 85-B precursor (85B)	HLA-A*02:01
	SMVGNWAKV	P27958	Genome polyprotein	HLA-A*02:01
	SQIMYNYPA	P9WNK3	Protein TB10.4	HLA-A*02:01
	SQLAHLVYV	P04288	envelope glycoprotein M	HLA-A*02:01
	SRNSTHEMY	P17763	polyprotein	HLA-A*02:01
	STLPETTVV	Q76R61	Core protein	HLA-A*02:01
	STPPPGTRV	P04637	Cellular tumor antigen p53	HLA-A*02:01
	SVGGVFTSV	P14335	envelope protein	HLA-A*02:01
	SVRDRLARL	P12977	EBNA3A nuclear protein	HLA-A*02:01
	SVYPYDEFV	P10211	envelope glycoprotein B	HLA-A*02:01
	TIPEALAAV	P9WIF5	PE_PGRS 33	HLA-A*02:01
	TLARGFPFV	P14335	polyprotein precursor	HLA-A*02:01
	TLDHLLVLL	E9B7W6	elongation initiation factor 2 alpha subunit putative [Leishmania donovani]	HLA-A*02:01
	TLDYKPLSV	P03191	Early antigen protein D	HLA-A*02:01
	TLFIGSHVV	P03231	Glycoprotein GP85 precursor	HLA-A*02:01
	TLGIVCPIC	P03129	E7 protein	HLA-A*02:01
	TLGQHLPTL	P14079	Protein Tax-1	HLA-A*02:01
	TLGVKQMVV	Q4QEI8	elongation factor 1-alpha	HLA-A*02:01
	TLHEYMLDL	P03129	E7 protein	HLA-A*02:01
	TLLDALGML	Q4QEI8	elongation factor 1-alpha	HLA-A*02:01
	TLLELVVSV	P04290	tegument serine/threonine protein kinase	HLA-A*02:01
	TLLYVLFEV	P03277	Hexon protein	HLA-A*02:01
	TLNDLETDV	A5KB63	Circumsporozoite protein precursor	HLA-A*02:01
	TLQDVSLEV	P03120	E2 protein	HLA-A*02:01
	TLRGLFFSV	P10227	envelope protein UL43	HLA-A*02:01
	TLTSYWRRV	P03228	BARF1 protein	HLA-A*02:01
	TLYAVATTI	P17763	polyprotein	HLA-A*02:01
	TLYTAVSST	P03120	E2	HLA-A*02:01
	TMLEDHEFV	P10211	envelope glycoprotein B	HLA-A*02:01
	TMLELLTQL	Q4QG45	putative proteasome regulatory ATPase subunit 2	HLA-A*02:01
	TMYYKDVTV	P10211	envelope glycoprotein B	HLA-A*02:01
	VLAGSVDEL	Q7D9T1	cyclopropane-fatty-acyl-phospholipid synthase	HLA-A*02:01
	VLCLRPVGA	Q69027	X protein	HLA-A*02:01
	VLEETSVML	F5HCM1	UL123; IE1	HLA-A*02:01
	VLGGCRHKL	Q69027	X protein	HLA-A*02:01
	VLHKRTLGL	Q69027	Hbx protein	HLA-A*02:01
	VLLEKATIL	E9B7W6	elongation initiation factor 2 alpha subunit putative [Leishmania donovani]	HLA-A*02:01
	VLMIKALEL	P35579	myosin-9	HLA-A*02:01
	VLNETTNWL	P14335	polyprotein precursor	HLA-A*02:01
	VLQELNVTV	P24158	proteinase 3	HLA-A*02:01
	VLQWASLAV	P03200	Major outer envelope glycoprotein gp350	HLA-A*02:01
	VLSDFKTWL	P27958	polyprotein	HLA-A*02:01
	VLYSPNVSV	P14075	envelope	HLA-A*02:01
	VMQGCLEST	I6Y293	lipoprotein LppZ	HLA-A*02:01
	VVFLHVTYV	P59594	Spike glycoprotein precursor	HLA-A*02:01
	VVFVVFMGV	Q19PW5	granule antigen protein GRA6	HLA-A*02:01
	WLGNIIMFA	P27958	polyprotein	HLA-A*02:01
	WLSLLVPFV	Q76R62	Large envelope protein	HLA-A*02:01
	WLYPGAQNL	I6X4K0	amino acid decarboxylase	HLA-A*02:01
	WQWEHIPPA	P03179	BNRF1	HLA-A*02:01
	YIIFVYIPL	P06927	E5 protein	HLA-A*02:01
	YLANGGFLI	P10211	envelope glycoprotein B	HLA-A*02:01
	YLDKVRATV	A5KB63	Circumsporozoite protein precursor	HLA-A*02:01
	YLLADTFTV	P9WIB3	membrane-associated phospholipase C	HLA-A*02:01
	YLLDGLRAQ	P9WQP1	Antigen 85-B precursor (85B)	HLA-A*02:01
	YLLEMLWRL	P03230	LMP1 protein (Epstein-Barr virus putative LYDMA gene)	HLA-A*02:01
	YLQQNWWTL	P03230	latent membrane protein 1	HLA-A*02:01
	YLRTFPAAL	Q4Q129	excreted/secreted protein 37	HLA-A*02:01
	YLTAPTGCI	P03120	E2	HLA-A*02:01
	YLVTRHADV	P27958	Genome polyprotein	HLA-A*02:01
	YLYQLSPPI	P14079	transcriptional activator Tax	HLA-A*02:01
	YMDDVVLGA	Q69028	Protein P	HLA-A*02:01
	YMLDLQPET	P03129	Protein E7	HLA-A*02:01
	YTMDGEYRL	P14335	nonstructural protein 3	HLA-A*02:01
	YVLDHLIVV	P03209	Transcription activator BRLF1	HLA-A*02:01
	FMGVLVNSL	Q19PW5	granule antigen protein GRA6	HLA-A*02:02
	LLSAWILTA	P13285	Latent membrane protein 2	HLA-A*02:03
	VLKDAIKDL	P03211	EBNA-1 protein	HLA-A*02:03
	GFTGDFDSV	P27958	Genome polyprotein	HLA-A*02:06
	EFGASVELL	P0C767	HBeAg [HBV genotype C]	HLA-A*02:07
	AVDLSHFLK	P04601	nef protein	HLA-A*03:01
	AVYLLDGLR	P9WQP1	Antigen 85-B precursor (85B)	HLA-A*03:01
	IILECVYCK	P03126	E6	HLA-A*03:01
	KTSERSQPR	P27958	HCV-1	HLA-A*03:01
	KVGNFTGLY	Q69028	DNA polymerase	HLA-A*03:01
	LGFGAYMSK	P27958	HCV-1	HLA-A*03:01
	LIFCHSKKK	P27958	polyprotein precursor	HLA-A*03:01
	LLACAGLAY	Q76NM2	sporozoite surface protein 2	HLA-A*03:01
	LTYRHKVVK	P14335	polyprotein precursor	HLA-A*03:01
	RLGVRATRK	P27958	structural protein	HLA-A*03:01
	RLRAEAQVK	P12977	EBNA3A nuclear protein	HLA-A*03:01
	RLRPGGKKK	P04591	gag polyprotein	HLA-A*03:01
	RVRAYTYSK	P03209	Transcription activator BRLF1	HLA-A*03:01
	VAGALVAFK	P27958	polyprotein precursor	HLA-A*03:01
	VPLRPMTYK	P04601	Truncated Nef protein	HLA-A*03:01
	ALLATSIFK	P17763	polyprotein	HLA-A*11:01
	AMGDAGGYK	P9WQP1	Antigen 85-B precursor (85B)	HLA-A*11:01
	AMLTAFFLR	Q19PW5	granule antigen protein GRA6	HLA-A*11:01
	ANTMAMMAR	P9WNK3	Protein TB10.4	HLA-A*11:01
	ATFAEIGHK	P71888	AsnC family transcriptional regulator	HLA-A*11:01
	AVEPGKNPK	P17763	polyprotein	HLA-A*11:01
	CLHQSAVRK	Q69028	Protein P	HLA-A*11:01
	GTHPTTTYK	P9WIN9	secreted protein Mpt64	HLA-A*11:01
	GTLTSAINR	P14335	polyprotein	HLA-A*11:01
	GVEGEGLHK	P17763	polyprotein	HLA-A*11:01
	ISSGVFLLK	P9WID3	phosphofructokinase	HLA-A*11:01
	IVCPICSQK	P03129	E7	HLA-A*11:01
	KNMEKPGLK	P14335	polyprotein precursor	HLA-A*11:01
	KSFKDILPK	Q0GC68	major surface antigen p30	HLA-A*11:01
	KSYETEYPK	P14335	polyprotein	HLA-A*11:01
	NTTPIVHLK	P03120	E2	HLA-A*11:01
	NVSIPWTHK	Q69028	DNA polymerase	HLA-A*11:01
	PTLDIELLK	P17763	polyprotein	HLA-A*11:01
	PVNRPIDWK	Q69028	DNA polymerase [Hepatitis B virus]	HLA-A*11:01
	QIMYNYPAM	P9WNK3	Protein TB10.4	HLA-A*11:01
	RLECAIYYK	P03120	E2	HLA-A*11:01
	RSFKDLLKK	A8I7E5	dense granule protein 7	HLA-A*11:01
	SILLSSLLK	P17763	polyprotein	HLA-A*11:01
	SVNNYQASK	P9WN15	trehalose-phosphatase	HLA-A*11:01
	SVVRRAFPH	Q69028	DNA polymerase [Hepatitis B virus]	HLA-A*11:01
	TTLDAGFLK	P9WKC9	diacylglycerol O-acyltransferase partial	HLA-A*11:01
	TTSNVSVAK	P9WG31	resuscitation-promoting factor RpfA	HLA-A*11:01
	TVINASRFK	I6Y0L1	peptide synthetase	HLA-A*11:01
	VSIARALLK	P9WQJ7	iron ABC transporter ATP-binding protein/permease IrtB	HLA-A*11:01
	VSNAVRHAK	P9WGK3	histidine kinase	HLA-A*11:01
	VVYDAKFEK	P17763	polyprotein	HLA-A*11:01
	AYQGDYKLF	P18272	nucleoprotein NP	HLA-A*23:01
	AYLPRPVEF	P10221	tegument protein UL37	HLA-A*24:02
	AYQGVQQKW	P9WNK7	early secreted antigenic target 6 kDa	HLA-A*24:02
	AYRHAMEEL	P17763	polyprotein	HLA-A*24:02
	AYVSVLYRW	P10230	tegument protein VP11/12	HLA-A*24:02
	CYDHAQTHL	P03191	Early antigen protein D	HLA-A*24:02
	CYSIEPLDL	P27958	Genome polyprotein	HLA-A*24:02
	DFFPSIRDL	P0C767	precore/core protein	HLA-A*24:02
	DYSPSCCTL	P14075	envelope	HLA-A*24:02
	EFFLMVLLI	P17763	polyprotein	HLA-A*24:02
	EYLVSFGVW	Q76R61	Core antigen	HLA-A*24:02
	EYQRLYATF	P10215	nuclear egress lamina protein	HLA-A*24:02
	FLTSELPQW	P9WQP1	Antigen 85-B precursor (85B)	HLA-A*24:02
	FWAKHMWNF	P27958	Genome polyprotein	HLA-A*24:02
	FYTPLADQF	Q9PZT1	Non-capsid protein NS-1	HLA-A*24:02
	GFADLMGYI	P27958	Genome polyprotein	HLA-A*24:02
	GYAGTLQSL	P9WNK3	Protein TB10.4	HLA-A*24:02
	GYPALMPLY	Q69028	DNA polymerase [Hepatitis B virus]	HLA-A*24:02
	IFWQFHQLL	Q5NHL4	UDP-N-acetylmuramate:L-alanyl-gamma-D-glutamyl-me so-diaminopimelate ligase	HLA-A*24:02
	ITYSTYGKF	P27958	polyprotein	HLA-A*24:02
	IYAGSLSAL	P9WQP1	Antigen 85-B precursor (85B)	HLA-A*24:02
	IYRILQRGL	P17763	polyprotein	HLA-A*24:02
	KYFYCNSLF	P10238	multifunctional expression regulator	HLA-A*24:02
	KYIAADRKI	P9WFR1	POSSIBLE GLYCOSYL TRANSFERASE	HLA-A*24:02
	KYIFPGGLL	Q7D9T1	cyclopropane-fatty-acyl-phospholipid synthase	HLA-A*24:02
	KYKLKHIVW	P04591	gag polyprotein	HLA-A*24:02
	KYTSFPWLL	Q69028	P protein	HLA-A*24:02
	LATWVGSNL	P0C767	precore/core protein	HLA-A*24:02
	LCLIFLLVL	Q76R62	envelope protein	HLA-A*24:02
	LFGYPVYVF	P14079	Protein Tax-1	HLA-A*24:02
	LWEWASVRF	Q76R62	large/middle/small S proteins	HLA-A*24:02
	MYNYPAMLG	P9WNK3	low molecular weight protein antigen 7	HLA-A*24:02
	NYNNLDDKF	Q5NHJ0	Periplasmic L-asparaginase II precursor	HLA-A*24:02
	PYNLRYRVL	P9WMX7	POSSIBLE GLYCOSYL TRANSFERASE	HLA-A*24:02
	QFKDNVILL	P59595	N protein	HLA-A*24:02
	QYDPVAALF	Q6SW59	65 kDa lower matrix phosphoprotein	HLA-A*24:02
	QYIYMGQPL	P17763	polyprotein	HLA-A*24:02
	QYVGPLTVN	Q69028	polymerase	HLA-A*24:02
	RGRPVSGPF	Q69027	X protein	HLA-A*24:02
	RMILMTHFF	P27958	Genome polyprotein	HLA-A*24:02
	RNLYVSLLL	Q69028	polymerase	HLA-A*24:02
	SFCGSPYSW	Q69028	polymerase	HLA-A*24:02
	SFLLSHGLI	P14079	Protein Tax-1	HLA-A*24:02
	SFVYVPSAL	Q69028	polymerase	HLA-A*24:02
	SMLTDPSHI	P27958	polyprotein	HLA-A*24:02
	SWLSLLVPF	Q76R62	HBsAg protein	HLA-A*24:02
	SWWTSLNFL	Q76R62	HBsAg protein	HLA-A*24:02
	SYKVASEGF	P17763	polyprotein	HLA-A*24:02
	TYGPVFMCL	P13285	membrane protein	HLA-A*24:02
	TYGWNLVKL	P17763	polyprotein	HLA-A*24:02
	TYLGIDLGF	Q5NFR6	Type IV pili associated protein	HLA-A*24:02
	TYQAWQAQW	P9WNK3	Protein TB10.4	HLA-A*24:02
	TYSTYGKFL	P27958	Genome polyprotein	HLA-A*24:02
	VGLSPTVWL	Q76R62	envelope protein	HLA-A*24:02
	VLPCSFTTL	P27958	polyprotein	HLA-A*24:02
	VYDFAFRDL	P03126	Protein E6	HLA-A*24:02
	VYTPSPYVF	P10205	tegument protein UL21	HLA-A*24:02
	WYYQSGLSI	P9WQP1	Antigen 85-B precursor (85B)	HLA-A*24:02
	IYYVDANAS	P9WJA3	hypothetical protein Rv2626c	HLA-A*24:03
	RYLVKTESW	P14335	polyprotein precursor	HLA-A*24:03
	SYHDRRWCF	P14335	polyprotein precursor	HLA-A*24:03
	ETACLGKSY	P17763	polyprotein	HLA-A*26:01
	EVIPMFSAL	P04591	gag protein	HLA-A*26:01
	HTTKGAALM	P14335	polyprotein precursor	HLA-A*26:01
	AILTQYWKY	P10230	tegument protein VP11/12	HLA-A*29:02
	ALATVTLKY	P10231	tegument protein VP13/14	HLA-A*29:02
	ALLAKMLFY	P04296	UL29	HLA-A*29:02
	AVLCLYLLY	P10209	DNA packaging tegument protein UL25	HLA-A*29:02
	LASDPHYEY	P10230	tegument protein VP11/12	HLA-A*29:02
	LLAYVSVLY	P10230	tegument protein VP11/12	HLA-A*29:02
	SIVHHHAQY	P10230	tegument protein VP11/12	HLA-A*29:02
	VYMSPFYGY	P10211	envelope glycoprotein B	HLA-A*29:02
	YMANQILRY	P04296	single-stranded DNA-binding protein	HLA-A*29:02
	YVAGFLALY	P10210	capsid maturation protease	HLA-A*29:02
	IVLVRRWPK	P9WMX7	glycosyl transferase	HLA-A*30:01
	LVRAYHAMS	P9WNK3	Protein TB10.4	HLA-A*30:01
	AMEDLVRAY	P9WNK3	Protein TB10.4	HLA-A*30:02
	RMWELYLAY	Q7D9T1	cyclopropane-fatty-acyl-phospholipid synthase	HLA-A*30:02
	SARLAGIPY	P9WN09	glycosyl transferase	HLA-A*30:02
	DTTPFGQQR	P17763	polyprotein	HLA-A*33:01
	GYRWMCLRR	Q76R62	PreS1/PreS2/surface protein	HLA-A*33:03
	HISCLTFGR	Q76R61	core protein	HLA-A*33:03
	LVSFGVWIR	Q76R61	core protein	HLA-A*33:03
	VVDFSQFSR	Q69028	polymerase	HLA-A*33:03
	AAPEPVARR	P9WFR1	Possible glycosyl transferase	HLA-A*68:01
	AASAAIANR	Q7D9T1	cyclopropane-fatty-acyl-phospholipid synthase	HLA-A*68:01
	HAMSSTHEA	P9WNK3	low molecular weight protein antigen 7	HLA-A*68:01
	KQNPDIVIY	P04585	Pol polyprotein	HLA-A*68:01
	LPQWLSANR	P9WQP1	hypothetical protein	HLA-A*68:01
	LVYGDVIMR	P9WMX7	glycosyl transferase	HLA-A*68:01
	TTLEQQYNK	P03126	E6	HLA-A*68:01
	WGAQLNAMK	P9WQP1	hypothetical protein	HLA-A*68:01
	FIAFLRFLA	P17763	polyprotein	HLA-A*68:02
	NTPEGIIPA	P17763	polyprotein	HLA-A*68:02
	NVTSIHSLL	P9WNK7	6 kDa early secretory antigenic target	HLA-A*68:02
	CTCGSSDLY	P27958	NS3	HLA-A1
	GIAGSASYY	B8ZSM6	cell surface protein (associated with virulence)	HLA-A1
	VTEHDTLLY	F5HC97	DNA processivity factor	HLA-A1
	YLEKESIYY	O42049	Matrix protein	HLA-A1
	IVTDFSVIK	P03203	EBNA-3B nuclear protein	HLA-A11
	LQFIFQLCK	P03101	late protein	HLA-A11
	RLPREKLKK	Q6WB97	matrix protein 2-1	HLA-A11
	STNPKPQRK	P27958	polyprotein	HLA-A11
	YTFWEVNLK	P03101	L1	HLA-A11
	YVNVNMGLK	Q76R61	core protein	HLA-A11
	AADPEVVFV	P9WL63	Conserved hypotetical protein	HLA-A2
	AIQGNVTSI	P9WNK7	6 kDa early secretory antigenic target	HLA-A2
	ALDTFGIPV	B8ZRH1	cytotoxin/hemolysin	HLA-A2
	ALLVLYSFA	P03230	latent membrane protein 1	HLA-A2
	ALSTGLIHL	P27958	polyprotein	HLA-A2
	ALWALPHAA	P09310	IE62	HLA-A2
	CLTFGRETV	Q76R61	core protein	HLA-A2
	DLCGSVFLV	P27958	polyprotein	HLA-A2
	ELFQDLSQL	P41161	ETS translocation variant 5	HLA-A2
	ELSPLLLST	P27958	E2 protein	HLA-A2
	FLTRVEAQL	P27958	NS2 protein	HLA-A2
	FMDILTTCV	F5HCM1	UL123; IE1	HLA-A2
	GLAEVCAAL	P9WL63	CONSERVED HYPOTHETICAL PROTEIN	HLA-A2
	GLGTLGAAL	P13285	latent membrane protein 2	HLA-A2
	GLYSSTVPV	Q69028	polymerase	HLA-A2
	GPGLSPGTL	P0C045	protein F	HLA-A2
	HMWNFISGI	P27958	Polyprotein	HLA-A2
	IISAVVGIL	P04626	Receptor tyrosine-protein kinase erbB-2 precursor	HLA-A2
	ILLDNITTL	P14336	polyprotein	HLA-A2
	ILLLCLIFL	Q76R62	envelope protein	HLA-A2
	KLAKLIIDL	Q6WB97	matrix protein 2-1	HLA-A2
	KLIANNTRV	P9WQP3	Antigen 85-A precursor	HLA-A2
	LIISPLPRV	P0CK17	Accessory protein p30II	HLA-A2
	LITGRLAAL	P15423	Spike glycoprotein precursor	HLA-A2
	LLCPTGHAV	P27958	Genome polyprotein	HLA-A2
	LLDPRVRGL	Q76R62	Major surface antigen precursor	HLA-A2
	LLLCLIFLL	Q76R62	surface antigen	HLA-A2
	LLLNCLWSV	P15423	Spike glycoprotein precursor	HLA-A2
	LLNGWRWRL	Q77Q38	kaposin	HLA-A2
	LLWTLVVLL	P13285	latent membrane protein 2	HLA-A2
	LVCGKDGVK	Q0GC68	SAG1 protein	HLA-A2
	MLLQAVFEL	P14336	polyprotein [Tick-borne encephalitis virus]	HLA-A2
	MLSELGEPV	P9WL63	CONSERVED HYPOTHETICAL PROTEIN	HLA-A2
	MLVCGDDLV	P27958	Polyprotein	HLA-A2
	NIWGAVEKV	P14336	polyprotein [Tick-borne encephalitis virus]	HLA-A2
	NMFTPYIGV	Q3KL13	Major outer membrane porin serovar A precursor	HLA-A2
	QMLEASSSV	B8ZS85	hypothetical protein	HLA-A2
	RLLSPLSPL	P0CK16	pX-rex-orf I {alternatively spliced}	HLA-A2
	RLNMFTPYI	Q3KL13	Major outer membrane porin serovar A precursor	HLA-A2
	RMMGILWHA	P14336	polyprotein [Tick-borne encephalitis virus]	HLA-A2
	RTAWFVPSI	P14336	polyprotein [Tick-borne encephalitis virus]	HLA-A2
	SALDVFYTL	P14336	polyprotein [Tick-borne encephalitis virus]	HLA-A2
	SLINGVVKL	P14336	polyprotein [Tick-borne encephalitis virus]	HLA-A2
	SPEKHHCTV	Q0GC68	SAG1 protein	HLA-A2
	STGLIHLHQ	P27958	polyprotein	HLA-A2
	SVIDCNTCV	P27958	polyprotein	HLA-A2
	TLVCGKDGV	Q0GC68	SAG1 protein	HLA-A2
	TMLDIQPED	Q80872	Non-structural protein 2a	HLA-A2
	VLATAVREL	Q6WB98	fusion protein	HLA-A2
	VLAWTRAFV	P03261	pol	HLA-A2
	VLFGLLCLL	P0C739	BNLF2a	HLA-A2
	VLFYLGQYI	Q00987	E3 ubiquitin-protein ligase Mdm2	HLA-A2
	VLLDYQGML	Q76R62	Major surface antigen precursor	HLA-A2
	VLQAGFFLL	Q76R62	envelope protein	HLA-A2
	WMNRLIAFA	P27958	Polyprotein	HLA-A2
	YLAPENGYL	P08621	U1 small nuclear ribonucleoprotein 70 kDa	HLA-A2
	YLFNWAVRT	P27958	polyprotein	HLA-A2
	YLVAYQATV	P27958	Genome polyprotein	HLA-A2
	EYRHYCYSL	P03126	E6 protein	HLA-A24
	FFPSIRDLL	Q76R61	Core antigen	HLA-A24
	KYTFWEVNL	P03101	L1	HLA-A24
	QYSDRRWCF	P17763	nonstructural protein 3	HLA-A24
	RSGAPTYSW	P27958	E2 protein	HLA-A24
	RYLKDQQLL	P04578	envelope glycoprotein	HLA-A24
	SFSIFLLAL	P27958	polyprotein	HLA-A24
	TYLPTNASL	P04626	HER2 receptor	HLA-A24
	DVVCCSMSY	P27958	polyprotein	HLA-A26
	EVIKGGRHL	P27958	polyprotein	HLA-A26
	EVVTSTWVL	P27958	Genome polyprotein	HLA-A26
	NGIAGSASY	B8ZSM6	cell surface protein (associated with virulence)	HLA-A26
	ALGINAVAY	P27958	NS3 gene product	HLA-A3
	ALTLSPYYK	P27958	NS2 protein	HLA-A3
	GHQAAMQML	P04591	gag protein	HLA-A3
	HDGAGKRVY	P27958	Genome polyprotein	HLA-A3
	KVTVSSVRK	B8ZS85	hypothetical protein	HLA-A3
	LLFLLLADA	P27958	Genome polyprotein	HLA-A3
	SAICSVVRR	Q69028	DNA polymerase	HLA-A3
	VTLTHPITK	P27958	polyprotein	HLA-A3
	AYSSWMYSY	P12977	EBNA3A nuclear protein	HLA-A30
	VGIYLLPNR	P27958	Genome polyprotein	HLA-A31
	YLLPRRGPR	P27958	polyprotein	HLA-A31
	RIKQIINMW	P04578	envelope glycoprotein	HLA-A32
	HAVGLFRAA	P27958	polyprotein	HLA-A68
	AMMARDTAE	P9WNK3	Protein TB10.4	HLA-B*07:02
	APASVYQPA	P06487	envelope glycoprotein I	HLA-B*07:02
	APRIGGRRA	P04485	regulatory protein ICP22	HLA-B*07:02
	APRTWCRLL	P04485	regulatory protein ICP22	HLA-B*07:02
	CPEEKQRHL	P03126	E6	HLA-B*07:02
	CPRRPAVAF	P06487	envelope glycoprotein I	HLA-B*07:02
	FPVTPQVPL	P04601	NEF protein	HLA-B*07:02
	FPWDILFPA	P29996	large delta antigen	HLA-B*07:02
	GPGHKARVL	P04591	gag polyprotein	HLA-B*07:02
	GPHETITAL	P89449	protease	HLA-B*07:02
	GPRLGVRAT	P27958	Genome polyprotein	HLA-B*07:02
	GPSLIGLAM	P9WQP1	Antigen 85-B precursor (85B)	HLA-B*07:02
	HPALVFDIT	P27958	polyprotein	HLA-B*07:02
	IMYNYPAML	P9WNK3	Protein TB10.4	HLA-B*07:02
	IPKLVANNT	P9WQP1	Antigen 85-B precursor (85B)	HLA-B*07:02
	IPMGVGLSP	Q69028	DNA polymerase [Hepatitis B virus]	HLA-B*07:02
	IPRRIRQGL	P04578	envelope glycoprotein	HLA-B*07:02
	KPGTSGSPI	P17763	polyprotein	HLA-B*07:02
	LPCVLWPVL	P03206	BZLF1	HLA-B*07:02
	LPIHTAELL	Q69028	DNA polymerase [Hepatitis B virus]	HLA-B*07:02
	LPQFATAAT	A8I7E5	dense granule protein 7	HLA-B*07:02
	LPVCAFSSA	Q69027	X protein [Hepatitis B virus]	HLA-B*07:02
	MAMMARDTA	P9WNK3	Protein TB10.4	HLA-B*07:02
	MPVGGQSSF	P9WQP1	Antigen 85-B precursor (85B	HLA-B*07:02
	NPCHTTKLL	P03120	E2	HLA-B*07:02
	NPLTLTAAV	P17763	polyprotein	HLA-B*07:02
	PAWSRRTLL	P28284	RL2	HLA-B*07:02
	QPRAPIRPI	P03204	EBNA3C latent protein	HLA-B*07:02
	RAHYNIVTF	P03129	E7	HLA-B*07:02
	RPMTYKAAV	P04601	nef protein	HLA-B*07:02
	RPPIFIRRL	P12977	Epstein-Barr nuclear antigen 3	HLA-B*07:02
	RPRGEVRFL	P89468	tegument protein VP22	HLA-B*07:02
	RPRWLDART	P17763	Nonstructural protein NS3	HLA-B*07:02
	RVCEKMALY	P27958	Genome polyprotein	HLA-B*07:02
	SPEIIRQHL	P03120	E2	HLA-B*07:02
	TPARVTGGV	Q69028	DNA polymerase [Hepatitis B virus]	HLA-B*07:02
	TPTLHEYML	P03129	E7	HLA-B*07:02
	VPFVVFLVA	B6KEU8	Dense granule protein 3	HLA-B*07:02
	VPGWSRRTL	P08393	ubiquitin E3 ligase ICP0	HLA-B*07:02
	VPRPDDPVL	P10205	tegument protein UL21	HLA-B*07:02
	VVRGPTVSL	P06487	envelope glycoprotein I	HLA-B*07:02
	WPKFAVPNL	Q69028	DNA polymerase [Hepatitis B virus]	HLA-B*07:02
	YLAGAGLAF	P17763	polyprotein	HLA-B*07:02
	AAHARFVAA	O53692	Hypothetical protein esxG (PE family protein)	HLA-B*08:01
	CQTYKWETF	P9WQP1	Antigen 85-B precursor (85B)	HLA-B*08:01
	DCKTILKAL	P04591	gag polyprotein	HLA-B*08:01
	DFKSKYLTL	Q9QJ16	U86 [Human betaherpesvirus 6B]	HLA-B*08:01
	DIKVQFQSG	P9WQP1	Antigen 85-B precursor (85B)	HLA-B*08:01
	EARRRLAEM	Q9QJ56	U3 [Human betaherpesvirus 6B]	HLA-B*08:01
	EFKSKFSTL	Q77Z83	IE2hom [Human betaherpesvirus 6A]	HLA-B*08:01
	EGRDRILTV	P52529	putative replication protein [Human betaherpesvirus 6A]	HLA-B*08:01
	EGRERILTV	P52530	DNA replication [Human betaherpesvirus 6B]	HLA-B*08:01
	ELRRKMMYM	F5HCM1	UL123; IE1	HLA-B*08:01
	EMKTDAATL	P9WNK5	ESAT-6-like protein esxB	HLA-B*08:01
	ENFVRSSNL	P9WQP1	Antigen 85-B precursor (85B)	HLA-B*08:01
	FCSHHFHQL	P17763	polyprotein	HLA-B*08:01
	FEKERFLFL	Q9WT35	capsid assembly and DNA maturation [Human betaherpesvirus 6B]	HLA-B*08:01
	GGKKKYKLK	P04591	gag protein	HLA-B*08:01
	GLNSRSTSL	P17763	polyprotein	HLA-B*08:01
	HSKKKCDEL	P27958	Genome polyprotein	HLA-B*08:01
	ILGFRKIPM	Q69028	polymerase [Hepatitis B virus]	HLA-B*08:01
	ILRNPGYAL	P14335	polyprotein precursor	HLA-B*08:01
	IMNRRKRSV	P17763	polyprotein	HLA-B*08:01
	KLHLYSHPI	Q69028	P protein	HLA-B*08:01
	LAVSKNKAL	P03120	E2	HLA-B*08:01
	LLMLLPTAL	P17763	polyprotein	HLA-B*08:01
	LLMLVTPSM	P17763	polyprotein	HLA-B*08:01
	MLLNRFTMA	P17763	nonstructural protein 5	HLA-B*08:01
	MNRRKRSVT	P17763	polyprotein	HLA-B*08:01
	MQRKHGGML	P17763	polyprotein	HLA-B*08:01
	NRRKRSVTM	P17763	polyprotein	HLA-B*08:01
	NVKHKKNPL	P52538	major DNA binding protein [Human betaherpesvirus 6B]	HLA-B*08:01
	QIKVRVDMV	F5HCM1	UL123; IE1	HLA-B*08:01
	RSKPRHMCV	Q9QJ54	U7	HLA-B*08:01
	SPKRLSAAI	P17763	polyprotein	HLA-B*08:01
	SPRSRLQQL	Q9QJ16	U86 [Human betaherpesvirus 6B]	HLA-B*08:01
	VLKPRWMDA	Q32ZE1	polyprotein	HLA-B*08:01
	VVKGKVLSI	P52538	major DNA binding protein [Human betaherpesvirus 6B]	HLA-B*08:01
	YRFKKHCTL	P03120	E2	HLA-B*08:01
	DRFYKTLRA	P04591	gag polyprotein	HLA-B*14:02
	DRLDNRLQL	P89448	DNA packaging tegument protein UL25	HLA-B*14:02
	AQMWQLMYF	P17763	polyprotein	HLA-B*15:01
	FVRSSNLKF	P9WQP1	Antigen 85-B precursor (85B)	HLA-B*15:01
	KSAIVTLTY	P03120	E2	HLA-B*15:01
	LQDVSLEVY	P03120	E2	HLA-B*15:01
	LQPETTDLY	P03129	E7	HLA-B*15:01
	WQAQWNQAM	P9WNK3	Protein TB10.4	HLA-B*15:01
	WQGDTGITY	P9WNK3	Protein TB10.4	HLA-B*15:01
	NIRQAGVQY	P9WNK5	ESAT-6-like protein esxB	HLA-B*15:02
	GHKAIGTVL	P04585	pol polyprotein (NH2-terminus uncertain)	HLA-B*15:03
	RKAKIIRDY	P04585	pol protein	HLA-B*15:03
	ARDQLEQAL	P27958	Genome polyprotein	HLA-B*27:01
	ARMILMTHF	P27958	polyprotein precursor	HLA-B*27:01
	QRLHGLSAF	P27958	Genome polyprotein	HLA-B*27:01
	YRFVAPGER	P27958	Genome polyprotein	HLA-B*27:01
	ARHTPVNSW	P27958	polyprotein precursor	HLA-B*27:02
	ARKLLLDNL	O84616	PqqC-like protein	HLA-B*27:05
	ARYAYYLQF	P03227	Major DNA-binding protein	HLA-B*27:05
	DRLALLANL	O84646	Exodeoxyribonuclease V Gamma	HLA-B*27:05
	EREQTLNQL	O84848	ATP-dependent zinc protease	HLA-B*27:05
	GRNVVLDKS	A1JIP3	60 kDa chaperonin	HLA-B*27:05
	IRAASAITA	A1JIP3	60 kDa chaperonin	HLA-B*27:05
	IRRGVMLAV	P10809	heat shock 60kDa protein 1 (chaperonin)	HLA-B*27:05
	IRSSVQNKL	O84606	Invasin repeat family phosphatase	HLA-B*27:05
	KRIQEIIEQ	P10809	heat shock 60kDa protein 1 (chaperonin)	HLA-B*27:05
	KRTLKIPAM	P10809	heat shock 60kDa protein 1 (chaperonin)	HLA-B*27:05
	MRDHTITLL	O84639	Probable Na(+)-translocating NADH-quinone reductase subunit A	HLA-B*27:05
	NRAKQVIKL	O84288	Probable ATP-dependent Clp protease ATP-binding subunit	HLA-B*27:05
	NRFSVAYML	O84419	Probable outer membrane protein pmpC precursor	HLA-B*27:05
	RRAQMAPKR	Q69467	glycoprotein D	HLA-B*27:05
	RRIYDLIEL	P03204	EBNA3C latent protein	HLA-B*27:05
	RRKALENKR	P29996	large delta antigen	HLA-B*27:05
	RRRKGWIPL	P03218	Probable membrane glycoprotein precursor	HLA-B*27:05
	RRSRRSLTV	P14335	polyprotein precursor	HLA-B*27:05
	RRYPDAVYL	Q786F3	Fusion glycoprotein F0 precursor	HLA-B*27:05
	SQLSAPSLK	P27958	Genome polyprotein	HLA-B*27:05
	SRYWAIRTR	P03466	nucleoprotein	HLA-B*27:05
	YRHKVVKVM	P14335	polyprotein precursor	HLA-B*27:05
	YRLLLTRVL	O84647	predicted Efflux Protein	HLA-B*27:05
	EPEPDVAVL	P27958	Genome polyprotein	HLA-B*35:01
	FPQLSAIAL	P18272	nucleoprotein NP	HLA-B*35:01
	HPNIEEVAL	P27958	Genome polyprotein	HLA-B*35:01
	IAVGMVTLY	P17763	polyprotein	HLA-B*35:01
	IAVSMANIF	P17763	polyprotein	HLA-B*35:01
	IPSINVHHY	Q6SW59	pp65	HLA-B*35:01
	LMCHATFTM	P17763	polyprotein	HLA-B*35:01
	LPDTIETLM	P17763	polyprotein	HLA-B*35:01
	LPGCSFSIF	P27958	Genome polyprotein	HLA-B*35:01
	MAFIAFLRF	P17763	polyprotein	HLA-B*35:01
	MANIFRGSY	P17763	polyprotein	HLA-B*35:01
	MGSLEMVPM	P13285	Latent membrane protein 2	HLA-B*35:01
	MPVTVASAA	P17763	polyprotein	HLA-B*35:01
	QGFPWDILF	P29996	large delta antigen	HLA-B*35:01
	SPYSWEQEL	Q69028	Polymerase	HLA-B*35:01
	TPAETTVRL	P27958	polyprotein	HLA-B*35:01
	TPFGQQRVF	P17763	polyprotein	HLA-B*35:01
	TPQDNQLAY	P17763	polyprotein	HLA-B*35:01
	VPNYNMIIM	P17763	polyprotein	HLA-B*35:01
	YGTTLEQQY	P03126	E6	HLA-B*35:01
	YPLHEQHGM	P12977	Epstein-Barr nuclear antigen 3	HLA-B*35:01
	ASPVAQSYL	O50430	Low molecular weight t-cell antigen tb8.4 (hypothetical protein)	HLA-B*35:14
	SAAIAGLFG	I6XEF1	PE-PGRS family protein PE_PGRS42	HLA-B*35:14
	NHDSPDAEL	P27958	Genome polyprotein	HLA-B*38:01
	FVDVGVSAL	P14335	polyprotein precursor	HLA-B*39:01
	IHSMNSSIL	P06794	L1	HLA-B*39:01
	IHSMNSTIL	P03101	L1 protein	HLA-B*39:01
	YRSGIIAVV	P03191	Early antigen protein D	HLA-B*39:06
	AEDLNLGNL	Q69028	Polymerase	HLA-B*40:01
	GEDGCWYGM	P17763	polyprotein	HLA-B*40:01
	GEVPSTEDL	P27958	polyprotein precursor	HLA-B*40:01
	KELYPLTSL	P04591	gag protein	HLA-B*40:01
	LEDRDRSEL	P27958	Genome polyprotein	HLA-B*40:01
	QEAGNFERI	P9WNK5	ESAT-6-like protein esxB	HLA-B*40:01
	TEVMTAVGL	P14335	polyprotein precursor	HLA-B*40:01
	AEWDRVHPV	P04591	gag protein	HLA-B*40:02
	GELDRWEKI	P04591	gag protein	HLA-B*40:02
	AEMLREEGY	P9WGM3	two-component system transcriptional regulator	HLA-B*44:02
	AEMWAQDAA	P9WHY3	Uncharacterized PPE family protein PPE51	HLA-B*45:01
	AENAGNDAC	P03209	Transcription activator BRLF1	HLA-B*45:01
	YAEMWAQDA	P9WHY3	PPE family protein	HLA-B*45:01
	TIHDIILEC	P03126	Protein E6	HLA-B*48:01
	IPIPSSWAF	Q76R62	large surface antigen	HLA-B*51:01
	LPPVVAKEI	P04585	pol protein	HLA-B*51:01
	HPVGEADYF	P03211	EBNA-1 protein	HLA-B*53:01
	KPWDVIPMV	P17763	polyprotein	HLA-B*55:02
	AVRHFPRIW	P69726	Vpr protein	HLA-B*57:01
	HTWTEQYKF	P17763	nonstructural glycoprotein NS-1	HLA-B*57:01
	ISPRTLNAW	P04591	gag protein	HLA-B*57:01
	IVLPEKDSW	P04585	Gag-Pol polyprotein	HLA-B*57:01
	KSRRPLTTF	P89475	envelope glycoprotein E	HLA-B*57:01
	KTAVQMAVF	P04585	pol protein	HLA-B*57:01
	KVRKDIPQW	P17763	polyprotein	HLA-B*57:01
	QASQEVKNW	P04591	gag polyprotein	HLA-B*57:01
	RAQAPPPSW	P27958	NS3	HLA-B*57:01
	QTYKWETFL	P9WQP1	hypothetical protein	HLA-B*58:01
	RAWNSGYEW	P14335	polyprotein precursor	HLA-B*58:01
	RSLFGGMSW	P14335	polyprotein precursor	HLA-B*58:01
	RVLEMVEDW	P14335	polyprotein precursor	HLA-B*58:01
	SITAQPVKI	P59632	Protein 3a	HLA-B*58:01
	TAGSLQGQW	P9WNK5	ESAT-6-like protein esxB	HLA-B*58:01
	RLGAVQNEV	P27958	polyprotein	HLA-B13
	RQDILDLWI	P04601	nef protein	HLA-B13
	ERYLKDQQL	P04578	envelope glycoprotein	HLA-B14
	LLRHHNLVY	P27958	polyprotein	HLA-B15
	DEVEFLGHY	Q04360	Transcriptional regulator IE63 homolog	HLA-B18
	YPLTFGWCY	P04601	nef protein	HLA-B18
	ARAKKDELR	F5HCM1	UL123; IE1	HLA-B27
	HRKGLWAIL	B8ZSM6	cell surface protein (associated with virulence)	HLA-B27
	KRVVINKDT	A1JIP3	60 kDa chaperonin	HLA-B27
	RRRWRRLTV	P13285	membrane protein	HLA-B27
	LPWYSYLYA	P08617	Genome polyprotein	HLA-B35
	MPNGLIAQF	P14335	nonstructural protein 3	HLA-B35
	NASRCWVAV	P27958	E1 protein	HLA-B35
	WASRELERF	P04591	Gag polyprotein	HLA-B35
	QDHRRRKAL	P29996	delta antigen [Hepatitis delta virus]	HLA-B37
	YFPDWQNYT	P04601	nef protein	HLA-B37
	NQVEGEVQI	P27958	NS3	HLA-B38
	IEELRQHLL	P04585	pol protein	HLA-B40
	KEKGGLEGL	P04601	nef protein	HLA-B40
	KEYTFPITL	P08617	Genome polyprotein	HLA-B40
	SEGATPQDL	P04591	gag protein	HLA-B40
	SESSFFNLI	Q9PZT1	Non-capsid protein NS-1	HLA-B40
	TEADVQQWL	Q9PZT1	Non-capsid protein NS-1	HLA-B40
	LESPEHCSP	Q76R61	core	HLA-B41
	DELRRKMMY	F5HCM1	UL123; IE1	HLA-B44
	EEAIVAYTL	F5HCM1	UL123; IE1	HLA-B44
	EGGVGWRHW	P03204	EBNA3C latent protein	HLA-B44
	NEGCGWAGW	P27958	Genome polyprotein	HLA-B44
	DADKYAVTV	Q46409	Major outer membrane porin serovar E precursor	HLA-B51
	NAACMALNI	Q46409	Major outer membrane porin serovar E precursor	HLA-B51
	NTRPPLGNW	P27958	polyprotein	HLA-B57
	CTTPCSGSW	P27958	polyprotein	HLA-B58
	KLMGALDTF	B8ZRH1	cytotoxin/hemolysin	HLA-B58
	SIASWAIKW	P27958	E2 protein	HLA-B58
	VASASAFTM	B8ZSM6	cell surface protein (associated with virulence)	HLA-B58
	VSFIEFVGW	P03203	EBNA-3B nuclear protein	HLA-B58
	GQIVGGVYL	P27958	Polyprotein	HLA-B60
	HEYPVGSQL	P27958	Genome polyprotein	HLA-B60
	IEDPPFNSL	P13285	membrane protein	HLA-B60
	SENDRLRLL	P03206	BZLF1	HLA-B60
	VEDLFGANL	P03212	BKRF2	HLA-B60
	KFYSKISEY	P03126	Protein E6	HLA-B62
	WQASLALSY	Q3KL13	Major outer membrane porin serovar A precursor	HLA-B62
	APIPASVSA	B8ZSM6	cell surface protein (associated with virulence)	HLA-B7
	APLPPSTAT	B8ZSM6	cell surface protein (associated with virulence)	HLA-B7
	DPRRRSRNL	P27958	Genome polyprotein	HLA-B7
	FPRIWLHGL	P69726	Protein Vpr	HLA-B7
	GPVPAVATL	B8ZQM3	hypothetical protein	HLA-B7
	HPVHAGPIA	P04591	Gag polyprotein	HLA-B7
	IPASVSAPA	B8ZSM6	cell surface protein (associated with virulence)	HLA-B7
	IPVAGRCCL	B8ZRH1	cytotoxin/hemolysin	HLA-B7
	IPYTAAVQV	Q6WB99	matrix protein	HLA-B7
	LPLGHRLWL	P14336	polyprotein [Tick-borne encephalitis virus]	HLA-B7
	LPSADIVPM	B8ZRH1	cytotoxin/hemolysin	HLA-B7
	MPLETQLAI	Q6ZMA7	protein antigen	HLA-B7
	MPNDPNRNV	Q7K740	Circumsporozoite protein precursor	HLA-B7
	NPKASLLSL	O42053	Nucleoprotein	HLA-B7
	RAAVVQAAL	B8ZQM3	hypothetical protein	HLA-B7
	RPRRGSVSR	B8ZS86	hypothetical protein	HLA-B7
	RPVPVSTAR	B8ZR82	p60-family protein	HLA-B7
	RPVWKDARM	P14336	polyprotein [Tick-borne encephalitis virus]	HLA-B7
	RVRFHSPAV	P14336	polyprotein [Tick-borne encephalitis virus]	HLA-B7
	SASAFTMPL	B8ZSM6	cell surface protein (associated with virulence)	HLA-B7
	SPAIFQSSM	P04585	pol protein	HLA-B7
	SPKAGLLSL	Q6WBA1	nucleocapsid protein	HLA-B7
	SPRTLNAWV	P04591	Gag polyprotein	HLA-B7
	TPQDLNTML	P04591	Gag polyprotein	HLA-B7
	TPQVPLRPM	P04601	nef protein	HLA-B7
	ELAAKLVAL	P27958	polyprotein	HLA-B8
	ELRSLYNTV	P04591	gag polyprotein	HLA-B8
	QAKWRLQTL	P12977	EBNA3A nuclear protein	HLA-B8
	QVMLRWGVL	O42053	Nucleoprotein	HLA-B8
	RAKFKQLLQ	P03206	BZLF1	HLA-B8
	TAKSRVHPL	Q9PZT0	viral protein 2	HLA-B8
	AFRNIVNML	P9WNJ9	Esat-6 like protein esxJ (Esat-6 like protein 2)	HLA-C*06:02
	TRATKMQVI	Q6SW59	pp65	HLA-C*06:02
	ANNTRLWVY	P9WQP1	hypothetical protein	HLA-C*07:01
	LQHYREVAA	P03206	Trans-activator protein BZLF1	HLA-C*08:02
	FRDYVDRFY	P04585	Gag-Pol polyprotein	HLA-Cw18
	RAIEAQQHL	P04578	envelope glycoprotein	HLA-Cw3
	NVFPIFLQM	P06794	L1	HLA-Cw4
	DYPYRLWHY	P27958	polyprotein	HLA-Cw7
	LYGMWPLLL	P27958	polyprotein	HLA-Cw7
