# Supplementary material for: Identification of CD8+ T cell epitopes through proteasome cleavage site predictions
Source: BMC Bioinformatics. 2020 Dec 14;21(Suppl 17):484. doi: 10.1186/s12859-020-03782-1 (PMC7733697; doi:10.1186/s12859-020-03782-1)
Supplement: Supplementary file 2 — Additional file 2. SARS-CoV-2-specific CD8+ T cell epitopes predicted using iPCPS with different settings. [file 12859_2020_3782_MOESM2_ESM.xlsx]

## Sheet: Hoja 1
	SARS-CoV-2-specific CD8+ T cell epitopes predicted using iPCPS different settings. 1 Internal cleavage site: 1=NO; 0=YES
	Immunoproteasome model						Immunoproteasome + proteasome models
	Protein	Epitope	Location	Internal cleavage site 1			Protein	Epitope	Location	Proteasome internal cleavage site 1	Immunoproteasome internal cleavage site 1
	ORF7b	MLIIFWFSL	24-32	1			ORF7b	AFLLFLVLI	15-23	1	1
		LAFLLFLVL	14-22	1				FLLFLVLIM	16-24	1	1
		LLFLVLIML	17-25	1				LLFLVLIML	17-25	1	1
		FLAFLLFLV	13-21	1				LIMLIIFWF	22-30	1	1
		LIMLIIFWF	22-30	1				CFLAFLLFL	12-20	0	1
		AFLLFLVLI	15-23	1				FLAFLLFLV	13-21	0	1
		CFLAFLLFL	12-20	1				LAFLLFLVL	14-22	0	1
		LVLIMLIIF	20-28	1				MLIIFWFSL	24-32	0	1
		FLVLIMLII	19-27	1				MIELSLIDF	1-9	0	0
		LFLVLIMLI	18-26	1				IELSLIDFY	2-10	0	0
		FLLFLVLIM	16-24	1				ELSLIDFYL	3-11	0	0
		VLIMLIIFW	21-29	1				LSLIDFYLC	4-12	0	0
		ELSLIDFYL	3-11	0				SLIDFYLCF	5-13	0	0
		IIFWFSLEL	26-34	0				LIDFYLCFL	6-14	0	0
		LIDFYLCFL	6-14	0				DFYLCFLAF	8-16	0	0
		IELSLIDFY	2-10	0				FYLCFLAFL	9-17	0	0
		FYLCFLAFL	9-17	0				YLCFLAFLL	10-18	0	0
		YLCFLAFLL	10-18	0				LCFLAFLLF	11-19	0	0
		MIELSLIDF	1-9	0				IIFWFSLEL	26-34	0	0
		SLIDFYLCF	5-13	0			NP	QRNAPRITF	9-17	1	1
		DFYLCFLAF	8-16	0				TGSNQNGER	24-32	1	1
		LCFLAFLLF	11-19	0				NTASWFTAL	48-56	1	1
		LSLIDFYLC	4-12	0				TNSSPDDQI	76-84	1	1
	NP	LKFPRGQGV	64-72	1				SSPDDQIGY	78-86	1	1
		NTASWFTAL	48-56	1				SPDDQIGYY	79-87	1	1
		PANNAAIVL	151-159	1				RIRGGDGKM	93-101	1	1
		IWVATEGAL	131-139	1				DHIGTRNPA	144-152	1	1
		SKQRRPQGL	37-45	1				RGGSQASSR	177-185	1	1
		PRQKRTATK	258-266	1				RNSTPGSSR	195-203	1	1
		EPKKDKKKK	367-375	1				SSRGTSPAR	201-209	1	1
		QRQKKQQTV	384-392	1				SRGTSPARM	202-210	1	1
		GQQQQGQTV	238-246	1				AGNGGDAAL	211-219	1	1
		GMSRIGMEV	316-324	1				GQQQQGQTV	238-246	1	1
		KDPNFKDQV	342-350	1				ASKKPRQKR	254-262	1	1
		DAALALLLL	216-224	1				GPEQTQGNF	278-286	1	1
		SPRWYFYYL	105-113	1				ELIRQGTDY	290-298	1	1
		GGDGKMKDL	96-104	1				GMSRIGMEV	316-324	1	1
		KSAAEASKK	249-257	1				QRQKKQQTV	384-392	1	1
		ANKDGIIWV	125-133	1				QNGERSGAR	28-36	0	1
		QRNAPRITF	9-17	1				GERSGARSK	30-38	0	1
		GPEQTQGNF	278-286	1				QHGKEDLKF	58-66	0	1
		FAPSASAFF	307-315	1				GKEDLKFPR	60-68	0	1
		SPDDQIGYY	79-87	1				DDQIGYYRR	81-89	0	1
		QGNFGDQEL	283-291	1				YYRRATRRI	86-94	0	1
		AGNGGDAAL	211-219	1				YRRATRRIR	87-95	0	1
		NPANNAAIV	150-158	1				GGDGKMKDL	96-104	0	1
		KHWPQIAQF	299-307	1				SPRWYFYYL	105-113	0	1
		SSPDDQIGY	78-86	1				GANKDGIIW	124-132	0	1
		QHGKEDLKF	58-66	1				ANKDGIIWV	125-133	0	1
		KHIDAYKTF	355-363	1				IWVATEGAL	131-139	0	1
		NGGDAALAL	213-221	1				NPANNAAIV	150-158	0	1
		GGDAALALL	214-222	1				PANNAAIVL	151-159	0	1
		GDAALALLL	215-223	1				KGFYAEGSR	169-177	0	1
		TDYKHWPQI	296-304	1				QASSRSSSR	181-189	0	1
		TNSSPDDQI	76-84	1				NGGDAALAL	213-221	0	1
		SAFFGMSRI	312-320	1				GGDAALALL	214-222	0	1
		GERSGARSK	30-38	1				GDAALALLL	215-223	0	1
		RRIRGGDGK	92-100	1				DAALALLLL	216-224	0	1
		RQGTDYKHW	293-301	1				QGNFGDQEL	283-291	0	1
		IRGGDGKMK	94-102	1				GNFGDQELI	284-292	0	1
		TFPPTEPKK	362-370	1				LIRQGTDYK	291-299	0	1
		QNQRNAPRI	7-15	1				RQGTDYKHW	293-301	0	1
		YYRRATRRI	86-94	1				TDYKHWPQI	296-304	0	1
		GNFGDQELI	284-292	1				KHWPQIAQF	299-307	0	1
		NGPQNQRNA	4-12	1				QFAPSASAF	306-314	0	1
		HWPQIAQFA	300-308	1				FAPSASAFF	307-315	0	1
		EGSRGGSQA	174-182	1				PSASAFFGM	309-317	0	1
		QIAQFAPSA	303-311	1				SAFFGMSRI	312-320	0	1
		PSASAFFGM	309-317	1				FFGMSRIGM	314-322	0	1
		EASKKPRQK	253-261	1				KHIDAYKTF	355-363	0	1
		FFGMSRIGM	314-322	1				LPNNTASWF	45-53	1	0
		ELIRQGTDY	290-298	1				LTQHGKEDL	56-64	1	0
		TGSNQNGER	24-32	1				FPRGQGVPI	66-74	1	0
		QNGERSGAR	28-36	1				TGPEAGLPY	115-123	1	0
		RGGSQASSR	177-185	1				ALNTPKDHI	138-146	1	0
		QASSRSSSR	181-189	1				LPQGTTLPK	161-169	1	0
		LIRQGTDYK	291-299	1				QGTTLPKGF	163-171	1	0
		ASKKPRQKR	254-262	1				GTTLPKGFY	164-172	1	0
		SRGTSPARM	202-210	1				LLLDRLNQL	222-230	1	0
		NQNGERSGA	27-35	1				RLNQLESKM	226-234	1	0
		GSSRGTSPA	200-208	1				QLESKMSGK	229-237	1	0
		KKSAAEASK	248-256	1				QQGQTVTKK	241-249	1	0
		KTFPPTEPK	361-369	1				QKRTATKAY	260-268	1	0
		PPTEPKKDK	364-372	1				RTATKAYNV	262-270	1	0
		PTEPKKDKK	365-373	1				KAYNVTQAF	266-274	1	0
		TEPKKDKKK	366-374	1				MEVTPSGTW	322-330	1	0
		SSRGTSPAR	201-209	1				LTYTGAIKL	331-339	1	0
		GKEDLKFPR	60-68	1				KLDDKDPNF	338-346	1	0
		YRRATRRIR	87-95	1				KDQVILLNK	347-355	1	0
		KGFYAEGSR	169-177	1				QVILLNKHI	349-357	1	0
		RNSTPGSSR	195-203	1				LLNKHIDAY	352-360	1	0
		RIRGGDGKM	93-101	1				QALPQRQKK	380-388	1	0
		DYKHWPQIA	297-305	1				QKKQQTVTL	386-394	1	0
		QFAPSASAF	306-314	1				VTLLPAADL	392-400	1	0
		RNPANNAAI	149-157	1				LPAADLDDF	395-403	1	0
		PQNQRNAPR	6-14	1				KMKDLSPRW	100-108	0	0
		TQHGKEDLK	57-65	1				MKDLSPRWY	101-109	0	0
		GYYRRATRR	85-93	1				KDLSPRWYF	102-110	0	0
		ASAFFGMSR	311-319	1				DLSPRWYFY	103-111	0	0
		DDQIGYYRR	81-89	1				LSPRWYFYY	104-112	0	0
		GANKDGIIW	124-132	1				PEAGLPYGA	117-125	0	0
		SGARSKQRR	33-41	1				LALLLLDRL	219-227	0	0
		DQIGYYRRA	82-90	1				NVTQAFGRR	269-277	0	0
		NKDGIIWVA	126-134	1				EVTPSGTWL	323-331	0	0
		KKPRQKRTA	256-264	1				TPSGTWLTY	325-333	0	0
		DHIGTRNPA	144-152	1				TWLTYTGAI	329-337	0	0
		RGTSPARMA	203-211	1				PNFKDQVIL	344-352	0	0
		EVTPSGTWL	323-331	0				NFKDQVILL	345-353	0	0
		DLDDFSKQL	399-407	0				AADLDDFSK	397-405	0	0
		TGPEAGLPY	115-123	0				DLDDFSKQL	399-407	0	0
		LALLLLDRL	219-227	0				FSKQLQQSM	403-411	0	0
		NFKDQVILL	345-353	0			ORF8 protein	GIITTVAAF	8-16	1	1
		LGTGPEAGL	113-121	0				QSCTQHQPY	23-31	1	1
		NNAAIVLQL	153-161	0				CTQHQPYVV	25-33	1	1
		LQLPQGTTL	159-167	0				DDPCPIHFY	34-42	1	1
		KKADETQAL	374-382	0				RKSAPLIEL	52-60	1	1
		KKQQTVTLL	387-395	0				YIDIGNYTV	73-81	1	1
		LLLDRLNQL	222-230	0				TINCQEPKL	87-95	1	1
		RTATKAYNV	262-270	0				RCSFYEDFL	101-109	1	1
		LTYTGAIKL	331-339	0				AAFHQECSL	14-22	0	1
		VTLLPAADL	392-400	0				CPIHFYSKW	37-45	0	1
		TPSGTWLTY	325-333	0				IHFYSKWYI	39-47	0	1
		QQGQTVTKK	241-249	0				FYSKWYIRV	41-49	0	1
		LTQHGKEDL	56-64	0				VGARKSAPL	49-57	1	0
		LNKHIDAYK	353-361	0				GSKSPIQYI	66-74	1	0
		GTTLPKGFY	164-172	0				KSPIQYIDI	68-76	1	0
		KAYNVTQAF	266-274	0				IQYIDIGNY	71-79	1	0
		LPQGTTLPK	161-169	0				NYTVSCLPF	78-86	1	0
		QLESKMSGK	229-237	0				TVSCLPFTI	80-88	1	0
		LSPRWYFYY	104-112	0				GSLVVRCSF	96-104	1	0
		DLSPRWYFY	103-111	0				SLVVRCSFY	97-105	1	0
		QKRTATKAY	260-268	0				VRCSFYEDF	100-108	1	0
		DPNFKDQVI	343-351	0				SFYEDFLEY	103-111	1	0
		KLDDKDPNF	338-346	0				HDVRVVLDF	112-120	1	0
		LPAADLDDF	395-403	0				VFLGIITTV	5-13	0	0
		LPNNTASWF	45-53	0				VDDPCPIHF	33-41	0	0
		PNFKDQVIL	344-352	0				WYIRVGARK	45-53	0	0
		QKKQQTVTL	386-394	0				SAPLIELCV	54-62	0	0
		FTALTQHGK	53-61	0				LCVDEAGSK	60-68	0	0
		QVILLNKHI	349-357	0				CQEPKLGSL	90-98	0	0
		ALNTPKDHI	138-146	0				EPKLGSLVV	92-100	0	0
		AADLDDFSK	397-405	0				PKLGSLVVR	93-101	0	0
		QALPQRQKK	380-388	0				EDFLEYHDV	106-114	0	0
		MKDLSPRWY	101-109	0				LEYHDVRVV	109-117	0	0
		DRLNQLESK	225-233	0				EYHDVRVVL	110-118	0	0
		AGLPYGANK	119-127	0			ORF7a protein	KEPCSSGTY	32-40	1	1
		TEGALNTPK	135-143	0				GTYEGNSPF	38-46	1	1
		TGAIKLDDK	334-342	0				FLIVAAIVF	101-109	1	1
		LDDKDPNFK	339-347	0				MKIILFLAL	1-9	0	1
		WLTYTGAIK	330-338	0				ILFLALITL	4-12	0	1
		PQGLPNNTA	42-50	0				LITLATCEL	9-17	0	1
		RLNQLESKM	226-234	0				EGNSPFHPL	41-49	0	1
		VTKKSAAEA	246-254	0				FHPLADNKF	46-54	0	1
		FSKQLQQSM	403-411	0				PLADNKFAL	48-56	0	1
		LLNKHIDAY	352-360	0				TCFSTQFAF	57-65	0	1
		KDQVILLNK	347-355	0				FAFACPDGV	63-71	0	1
		MEVTPSGTW	322-330	0				RARSVSPKL	78-86	0	1
		KDLSPRWYF	102-110	0				ARSVSPKLF	79-87	0	1
		QGTTLPKGF	163-171	0				RSVSPKLFI	80-88	0	1
		PYGANKDGI	122-130	0				KLFIRQEEV	85-93	0	1
		TWLTYTGAI	329-337	0				VAAIVFITL	104-112	0	1
		GKMKDLSPR	99-107	0				QECVRGTTV	21-29	1	0
		QQQGQTVTK	240-248	0				ECVRGTTVL	22-30	1	0
		TQALPQRQK	379-387	0				CVRGTTVLL	23-31	1	0
		NVTQAFGRR	269-277	0				CPDGVKHVY	67-75	1	0
		YGANKDGII	123-131	0				IRQEEVQEL	88-96	1	0
		FPRGQGVPI	66-74	0				ITLATCELY	10-18	0	0
		KMKDLSPRW	100-108	0				LATCELYHY	12-20	0	0
		GLPNNTASW	44-52	0				ELYHYQECV	16-24	0	0
		PEAGLPYGA	117-125	0				LYHYQECVR	17-25	0	0
		YYLGTGPEA	111-119	0				ADNKFALTC	50-58	0	0
	ORF8 protein	RKSAPLIEL	52-60	1				DNKFALTCF	51-59	0	0
		AAFHQECSL	14-22	1				ALTCFSTQF	55-63	0	0
		CTQHQPYVV	25-33	1				AFACPDGVK	64-72	0	0
		IGNYTVSCL	76-84	1				DGVKHVYQL	69-77	0	0
		RCSFYEDFL	101-109	1				GVKHVYQLR	70-78	0	0
		DEAGSKSPI	63-71	1				KHVYQLRAR	72-80	0	0
		TINCQEPKL	87-95	1				VYQLRARSV	74-82	0	0
		FYSKWYIRV	41-49	1				RQEEVQELY	89-97	0	0
		YIDIGNYTV	73-81	1				VQELYSPIF	93-101	0	0
		DDPCPIHFY	34-42	1				QELYSPIFL	94-102	0	0
		PIHFYSKWY	38-46	1				LYSPIFLIV	96-104	0	0
		SCTQHQPYV	24-32	1				AAIVFITLC	105-113	0	0
		IHFYSKWYI	39-47	1				AIVFITLCF	106-114	0	0
		PCPIHFYSK	36-44	1				VFITLCFTL	108-116	0	0
		GIITTVAAF	8-16	1			ORF6 protein	IINLIIKNL	32-40	1	1
		GARKSAPLI	50-58	1				TIAEILLII	10-18	0	1
		FTINCQEPK	86-94	1				IAEILLIIM	11-19	0	1
		QSCTQHQPY	23-31	1				AEILLIIMR	12-20	1	0
		CPIHFYSKW	37-45	1				ILLIIMRTF	14-22	1	0
		TVAAFHQEC	12-20	1				LDYIINLII	29-37	1	0
		SAPLIELCV	54-62	0				SKSLTENKY	41-49	1	0
		EPKLGSLVV	92-100	0				SQLDEEQPM	50-58	1	0
		EDFLEYHDV	106-114	0				LDEEQPMEI	52-60	1	0
		EYHDVRVVL	110-118	0				MFHLVDFQV	1-9	0	0
		IQYIDIGNY	71-79	0				HLVDFQVTI	3-11	0	0
		WYIRVGARK	45-53	0				FQVTIAEIL	7-15	0	0
		LCVDEAGSK	60-68	0				QVTIAEILL	8-16	0	0
		VFLGIITTV	5-13	0				LIIMRTFKV	16-24	0	0
		VGARKSAPL	49-57	0				MRTFKVSIW	19-27	0	0
		LEYHDVRVV	109-117	0				TFKVSIWNL	21-29	0	0
		SLVVRCSFY	97-105	0				SIWNLDYII	25-33	0	0
		AGSKSPIQY	65-73	0				WNLDYIINL	27-35	0	0
		NYTVSCLPF	78-86	0				NLIIKNLSK	34-42	0	0
		GSKSPIQYI	66-74	0				IIKNLSKSL	36-44	0	0
		KSPIQYIDI	68-76	0				LTENKYSQL	44-52	0	0
		QEPKLGSLV	91-99	0			MP glycoprotein	ADSNGTITV	2-10	1	1
		FLEYHDVRV	108-116	0				NGTITVEEL	5-13	1	1
		KFLVFLGII	2-10	0				YIIKLIFLW	47-55	1	1
		IRVGARKSA	47-55	0				SFNPETNIL	111-119	1	1
		CQEPKLGSL	90-98	0				FNPETNILL	112-120	1	1
		YVVDDPCPI	31-39	0				KEITVATSR	166-174	1	1
		SFYEDFLEY	103-111	0				ITVATSRTL	168-176	1	1
		DVRVVLDFI	113-121	0				QRVAGDSGF	185-193	1	1
		VDDPCPIHF	33-41	0				DHSSSSDNI	209-217	1	1
		GSLVVRCSF	96-104	0				ITVEELKKL	8-16	0	1
		VRCSFYEDF	100-108	0				TVEELKKLL	9-17	0	1
		HDVRVVLDF	112-120	0				FAYANRNRF	37-45	0	1
		SKWYIRVGA	43-51	0				AYANRNRFL	38-46	0	1
		MKFLVFLGI	1-9	0				IIKLIFLWL	48-56	0	1
		PKLGSLVVR	93-101	0				IKLIFLWLL	49-57	0	1
		FYEDFLEYH	104-112	0				KLIFLWLLW	50-58	0	1
		TVSCLPFTI	80-88	0				IFLWLLWPV	52-60	0	1
		KLGSLVVRC	94-102	0				RINWITGGI	72-80	0	1
		LIELCVDEA	57-65	0				NWITGGIAI	74-82	0	1
		SCLPFTINC	82-90	0				ITGGIAIAM	76-84	0	1
	ORF7a protein	KLFIRQEEV	85-93	1				GIAIAMACL	79-87	0	1
		VAAIVFITL	104-112	1				IAIAMACLV	80-88	0	1
		LITLATCEL	9-17	1				LFARTRSMW	102-110	0	1
		PLADNKFAL	48-56	1				ARTRSMWSF	104-112	0	1
		FAFACPDGV	63-71	1				AGDSGFAAY	188-196	0	1
		MKIILFLAL	1-9	1				DSGFAAYSR	190-198	0	1
		ILFLALITL	4-12	1				SGFAAYSRY	191-199	0	1
		EGNSPFHPL	41-49	1				FAAYSRYRI	193-201	0	1
		KEPCSSGTY	32-40	1				YSRYRIGNY	196-204	0	1
		FHPLADNKF	46-54	1				RYRIGNYKL	198-206	0	1
		TCFSTQFAF	57-65	1				SSSSDNIAL	211-219	0	1
		IFLIVAAIV	100-108	1				SSSDNIALL	212-220	0	1
		KIILFLALI	2-10	1				SSDNIALLV	213-221	0	1
		LIVAAIVFI	102-110	1				NLVIGFLFL	21-29	1	0
		RARSVSPKL	78-86	1				VIGFLFLTW	23-31	1	0
		RSVSPKLFI	80-88	1				MACLVGLMW	84-92	1	0
		GTYEGNSPF	38-46	1				TNILLNVPL	116-124	1	0
		ARSVSPKLF	79-87	1				HGTILTRPL	125-133	1	0
		FLIVAAIVF	101-109	1				GTILTRPLL	126-134	1	0
		PIFLIVAAI	99-107	1				TRPLLESEL	130-138	1	0
		PFHPLADNK	45-53	1				PLLESELVI	132-140	1	0
		LFLALITLA	5-13	1				ELVIGAVIL	137-145	1	0
		TTVLLKEPC	27-35	1				KDLPKEITV	162-170	1	0
		DGVKHVYQL	69-77	0				ELKKLLEQW	12-20	0	0
		IRQEEVQEL	88-96	0				KKLLEQWNL	14-22	0	0
		ACPDGVKHV	66-74	0				LLEQWNLVI	16-24	0	0
		ELYHYQECV	16-24	0				EQWNLVIGF	18-26	0	0
		VYQLRARSV	74-82	0				QWNLVIGFL	19-27	0	0
		LATCELYHY	12-20	0				WNLVIGFLF	20-28	0	0
		CPDGVKHVY	67-75	0				IGFLFLTWI	24-32	0	0
		CVRGTTVLL	23-31	0				FLFLTWICL	26-34	0	0
		VFITLCFTL	108-116	0				LFLTWICLL	27-35	0	0
		TLCFTLKRK	111-119	0				LTWICLLQF	29-37	0	0
		LYSPIFLIV	96-104	0				WICLLQFAY	31-39	0	0
		QELYSPIFL	94-102	0				ICLLQFAYA	32-40	0	0
		RQEEVQELY	89-97	0				NRNRFLYII	41-49	0	0
		QECVRGTTV	21-29	0				NRFLYIIKL	43-51	0	0
		ALTCFSTQF	55-63	0				FLYIIKLIF	45-53	0	0
		DNKFALTCF	51-59	0				LYIIKLIFL	46-54	0	0
		AIVFITLCF	106-114	0				LWLLWPVTL	54-62	0	0
		ECVRGTTVL	22-30	0				LLWPVTLAC	56-64	0	0
		VRGTTVLLK	24-32	0				LWPVTLACF	57-65	0	0
		LRARSVSPK	77-85	0				WPVTLACFV	58-66	0	0
		FITLCFTLK	109-117	0				PVTLACFVL	59-67	0	0
		ITLATCELY	10-18	0				ACFVLAAVY	63-71	0	0
		KHVYQLRAR	72-80	0				FVLAAVYRI	65-73	0	0
		AFACPDGVK	64-72	0				LAAVYRINW	67-75	0	0
		VQELYSPIF	93-101	0				IAMACLVGL	82-90	0	0
		EVQELYSPI	92-100	0				ACLVGLMWL	85-93	0	0
		VKHVYQLRA	71-79	0				LVGLMWLSY	87-95	0	0
		LYHYQECVR	17-25	0				VGLMWLSYF	88-96	0	0
		ELYSPIFLI	95-103	0				GLMWLSYFI	89-97	0	0
		GVKHVYQLR	70-78	0				WLSYFIASF	92-100	0	0
		ADNKFALTC	50-58	0				SYFIASFRL	94-102	0	0
		AAIVFITLC	105-113	0				YFIASFRLF	95-103	0	0
	ORF6 protein	IAEILLIIM	11-19	1				IASFRLFAR	97-105	0	0
		IINLIIKNL	32-40	1				SFRLFARTR	99-107	0	0
		DYIINLIIK	30-38	1				NVPLHGTIL	121-129	0	0
		TIAEILLII	10-18	1				LVIGAVILR	138-146	0	0
		MRTFKVSIW	19-27	0				GAVILRGHL	141-149	0	0
		IIKNLSKSL	36-44	0				VILRGHLRI	143-151	0	0
		MFHLVDFQV	1-9	0				HLRIAGHHL	148-156	0	0
		TFKVSIWNL	21-29	0				RIAGHHLGR	150-158	0	0
		LTENKYSQL	44-52	0				GHHLGRCDI	153-161	0	0
		LIIMRTFKV	16-24	0				VATSRTLSY	170-178	0	0
		NLIIKNLSK	34-42	0				ATSRTLSYY	171-179	0	0
		QVTIAEILL	8-16	0				SRTLSYYKL	173-181	0	0
		WNLDYIINL	27-35	0				YKLGASQRV	179-187	0	0
		SKSLTENKY	41-49	0			ENV	FVSEETGTL	4-12	1	1
		KVSIWNLDY	23-31	0				SEETGTLIV	6-14	1	1
		DFQVTIAEI	6-14	0				NSVLLFLAF	15-23	0	1
		ILLIIMRTF	14-22	0				LLFLAFVVF	18-26	0	1
		FQVTIAEIL	7-15	0				LFLAFVVFL	19-27	0	1
		LDEEQPMEI	52-60	0				FLAFVVFLL	20-28	0	1
		HLVDFQVTI	3-11	0				LAFVVFLLV	21-29	0	1
		SQLDEEQPM	50-58	0				TGTLIVNSV	9-17	1	0
		LLIIMRTFK	15-23	0				GTLIVNSVL	10-18	1	0
		LSKSLTENK	40-48	0				TLIVNSVLL	11-19	1	0
		AEILLIIMR	12-20	0				LIVNSVLLF	12-20	1	0
		VTIAEILLI	9-17	0				IVNSVLLFL	13-21	1	0
		VSIWNLDYI	24-32	0				FVVFLLVTL	23-31	1	0
		NLDYIINLI	28-36	0				CNIVNVSLV	44-52	1	0
		LDYIINLII	29-37	0				NVSLVKPSF	48-56	1	0
		IMRTFKVSI	18-26	0				VSLVKPSFY	49-57	1	0
		SIWNLDYII	25-33	0				LVKPSFYVY	51-59	1	0
	MP glycoprotein	SSDNIALLV	213-221	1				LNSSRVPDL	65-73	1	0
		AYANRNRFL	38-46	1				NSSRVPDLL	66-74	1	0
		LACFVLAAV	62-70	1				SSRVPDLLV	67-75	1	0
		FNPETNILL	112-120	1				FLLVTLAIL	26-34	0	0
		RYRIGNYKL	198-206	1				VTLAILTAL	29-37	0	0
		TVEELKKLL	9-17	1				LAILTALRL	31-39	0	0
		IFLWLLWPV	52-60	1				LTALRLCAY	34-42	0	0
		ITVATSRTL	168-176	1				LCAYCCNIV	39-47	0	0
		IAIAMACLV	80-88	1				AYCCNIVNV	41-49	0	0
		NGTITVEEL	5-13	1				CCNIVNVSL	43-51	0	0
		LFARTRSMW	102-110	1				PSFYVYSRV	54-62	0	0
		SGFAAYSRY	191-199	1				YVYSRVKNL	57-65	0	0
		AGDSGFAAY	188-196	1			ORF3a protein	IKDATPSDF	20-28	1	1
		ADSNGTITV	2-10	1				KDATPSDFV	21-29	1	1
		QRVAGDSGF	185-193	1				QSASKIITL	57-65	1	1
		IKLIFLWLL	49-57	1				HLLLVAAGL	93-101	1	1
		WSFNPETNI	110-118	1				NCYDYCIPY	152-160	1	1
		ITVEELKKL	8-16	1				DYCIPYNSV	155-163	1	1
		IIKLIFLWL	48-56	1				SGDGTTSPI	171-179	1	1
		SFNPETNIL	111-119	1				TSPISEHDY	176-184	1	1
		SSSSDNIAL	211-219	1				QIGGYTEKW	185-193	1	1
		RINWITGGI	72-80	1				YTEKWESGV	189-197	1	1
		NWITGGIAI	74-82	1				HSYFTSDYY	204-212	1	1
		DHSSSSDNI	209-217	1				STDTGVEHV	220-228	1	1
		FAAYSRYRI	193-201	1				TIDGSSGVV	248-256	1	1
		KLIFLWLLW	50-58	1				KIITLKKRW	61-69	0	1
		GIAIAMACL	79-87	1				ITLKKRWQL	63-71	0	1
		SSSDNIALL	212-220	1				LKKRWQLAL	65-73	0	1
		TITVEELKK	7-15	1				WKCRSKNPL	131-139	0	1
		SRYRIGNYK	197-205	1				KCRSKNPLL	132-140	0	1
		YSRYRIGNY	196-204	1				PISEHDYQI	178-186	0	1
		YIIKLIFLW	47-55	1				EHDYQIGGY	181-189	0	1
		KEITVATSR	166-174	1				KDCVVLHSY	198-206	0	1
		FAYANRNRF	37-45	1				DCVVLHSYF	199-207	0	1
		ITGGIAIAM	76-84	1				LHSYFTSDY	203-211	0	1
		GTITVEELK	6-14	1				YFTSDYYQL	206-214	0	1
		ARTRSMWSF	104-112	1				TFFIYNKIV	229-237	0	1
		DSGFAAYSR	190-198	1				DLFMRIFTI	2-10	1	0
		GFAAYSRYR	192-200	1				MRIFTIGTV	5-13	1	0
		WITGGIAIA	75-83	1				IFTIGTVTL	7-15	1	0
		PETNILLNV	114-122	0				DATPSDFVR	22-30	1	0
		ELVIGAVIL	137-145	0				IPIQASLPF	35-43	1	0
		GAVILRGHL	141-149	0				KGVHFVCNL	75-83	1	0
		IAMACLVGL	82-90	0				GVHFVCNLL	76-84	1	0
		WLSYFIASF	92-100	0				VHFVCNLLL	77-85	1	0
		ELKKLLEQW	12-20	0				HFVCNLLLL	78-86	1	0
		NLVIGFLFL	21-29	0				FVCNLLLLF	79-87	1	0
		NVPLHGTIL	121-129	0				VCNLLLLFV	80-88	1	0
		LFLTWICLL	27-35	0				LLLLFVTVY	83-91	1	0
		LGRCDIKDL	156-164	0				VAAGLEAPF	97-105	1	0
		GTILTRPLL	126-134	0				AAGLEAPFL	98-106	1	0
		KLLEQWNLV	15-23	0				QSINFVRII	116-124	1	0
		RPLLESELV	131-139	0				SINFVRIIM	117-125	1	0
		ESELVIGAV	135-143	0				NFVRIIMRL	119-127	1	0
		HLRIAGHHL	148-156	0				FVRIIMRLW	120-128	1	0
		SRTLSYYKL	173-181	0				ESGVKDCVV	194-202	1	0
		ACLVGLMWL	85-93	0				SGVKDCVVL	195-203	1	0
		IGFLFLTWI	24-32	0				DTGVEHVTF	222-230	1	0
		WICLLQFAY	31-39	0				TGVEHVTFF	223-231	1	0
		YKLGASQRV	179-187	0				EEHVQIHTI	241-249	1	0
		KDLPKEITV	162-170	0				SSGVVNPVM	252-260	1	0
		ACFVLAAVY	63-71	0				VNPVMEPIY	256-264	1	0
		NRFLYIIKL	43-51	0				PTTTTSVPL	267-275	1	0
		LWLLWPVTL	54-62	0				FTIGTVTLK	8-16	0	0
		PVTLACFVL	59-67	0				TVTLKQGEI	12-20	0	0
		WPVTLACFV	58-66	0				IQASLPFGW	37-45	0	0
		LTWICLLQF	29-37	0				QASLPFGWL	38-46	0	0
		YFIASFRLF	95-103	0				SLPFGWLIV	40-48	0	0
		LYIIKLIFL	46-54	0				PFGWLIVGV	42-50	0	0
		TNILLNVPL	116-124	0				GWLIVGVAL	44-52	0	0
		VATSRTLSY	170-178	0				WLIVGVALL	45-53	0	0
		YANRNRFLY	39-47	0				VGVALLAVF	48-56	0	0
		LNVPLHGTI	120-128	0				KRWQLALSK	67-75	0	0
		SELVIGAVI	136-144	0				WQLALSKGV	69-77	0	0
		FLFLTWICL	26-34	0				LALSKGVHF	71-79	0	0
		HGTILTRPL	125-133	0				ALSKGVHFV	72-80	0	0
		RCDIKDLPK	158-166	0				LFVTVYSHL	86-94	0	0
		GLMWLSYFI	89-97	0				FVTVYSHLL	87-95	0	0
		VILRGHLRI	143-151	0				VTVYSHLLL	88-96	0	0
		LLEQWNLVI	16-24	0				TVYSHLLLV	89-97	0	0
		PLLESELVI	132-140	0				AGLEAPFLY	99-107	0	0
		LVGLMWLSY	87-95	0				GLEAPFLYL	100-108	0	0
		HHLGRCDIK	154-162	0				LEAPFLYLY	101-109	0	0
		AAVYRINWI	68-76	0				APFLYLYAL	103-111	0	0
		DIKDLPKEI	160-168	0				FLYLYALVY	105-113	0	0
		QWNLVIGFL	19-27	0				LYLYALVYF	106-114	0	0
		SYFIASFRL	94-102	0				YLYALVYFL	107-115	0	0
		KKLLEQWNL	14-22	0				ALVYFLQSI	110-118	0	0
		TRPLLESEL	130-138	0				VYFLQSINF	112-120	0	0
		RNRFLYIIK	42-50	0				YFLQSINFV	113-121	0	0
		TSRTLSYYK	172-180	0				VRIIMRLWL	121-129	0	0
		LMWLSYFIA	90-98	0				IIMRLWLCW	123-131	0	0
		TLSYYKLGA	175-183	0				IMRLWLCWK	124-132	0	0
		ATSRTLSYY	171-179	0				MRLWLCWKC	125-133	0	0
		SFRLFARTR	99-107	0				RLWLCWKCR	126-134	0	0
		MACLVGLMW	84-92	0				CRSKNPLLY	133-141	0	0
		IASFRLFAR	97-105	0				SKNPLLYDA	135-143	0	0
		EQWNLVIGF	18-26	0				NPLLYDANY	137-145	0	0
		WNLVIGFLF	20-28	0				PLLYDANYF	138-146	0	0
		FLYIIKLIF	45-53	0				LLYDANYFL	139-147	0	0
		RFLYIIKLI	44-52	0				YDANYFLCW	141-149	0	0
		VIGFLFLTW	23-31	0				FLCWHTNCY	146-154	0	0
		LAAVYRINW	67-75	0				CWHTNCYDY	148-156	0	0
		VGLMWLSYF	88-96	0				FTSDYYQLY	207-215	0	0
		FIASFRLFA	96-104	0				YYQLYSTQL	211-219	0	0
		ANRNRFLYI	40-48	0				TQLSTDTGV	217-225	0	0
		NRNRFLYII	41-49	0				VEHVTFFIY	225-233	0	0
		GHHLGRCDI	153-161	0				IVDEPEEHV	236-244	0	0
		LWPVTLACF	57-65	0			SPIKE surface glycoprotein	PAYTNSFTR	26-34	1	1
		RIAGHHLGR	150-158	0				SGTNGTKRF	71-79	1	1
		LVIGAVILR	138-146	0				ASTEKSNII	93-101	1	1
		CFVLAAVYR	64-72	0				STEKSNIIR	94-102	1	1
		AVILRGHLR	142-150	0				EKSNIIRGW	96-104	1	1
		FVLAAVYRI	65-73	0				SKTQSLLIV	112-120	1	1
		PLHGTILTR	123-131	0				SKHTPINLV	205-213	1	1
		DLPKEITVA	163-171	0				PIGINITRF	230-238	1	1
		ICLLQFAYA	32-40	0				TPGDSSSGW	250-258	1	1
		LLWPVTLAC	56-64	0				TAGAAAYYV	259-267	1	1
		ILRGHLRIA	144-152	0				ENGTITDAV	281-289	1	1
		KLGASQRVA	180-188	0				SFTVEKGIY	305-313	1	1
	ENV	LAFVVFLLV	21-29	1				GEVFNATRF	339-347	1	1
		SEETGTLIV	6-14	1				NRKRISNCV	354-362	1	1
		FVSEETGTL	4-12	1				RISNCVADY	357-365	1	1
		LFLAFVVFL	19-27	1				ERDISTEIY	465-473	1	1
		VLLFLAFVV	17-25	1				AGSTPCNGV	475-483	1	1
		SVLLFLAFV	16-24	1				TPCNGVEGF	478-486	1	1
		FLAFVVFLL	20-28	1				NGVEGFNCY	481-489	1	1
		LLFLAFVVF	18-26	1				GVEGFNCYF	482-490	1	1
		NSVLLFLAF	15-23	1				EGFNCYFPL	484-492	1	1
		VSEETGTLI	5-13	1				CGPKKSTNL	525-533	1	1
		VKNLNSSRV	62-70	0				GPKKSTNLV	526-534	1	1
		VTLAILTAL	29-37	0				PGTNTSNQV	600-608	1	1
		LAILTALRL	31-39	0				TNTSNQVAV	602-610	1	1
		FLLVTLAIL	26-34	0				NTSNQVAVL	603-611	1	1
		CNIVNVSLV	44-52	0				PVAIHADQL	621-629	1	1
		PSFYVYSRV	54-62	0				GCLIGAEHV	648-656	1	1
		SLVKPSFYV	50-58	0				NSYECDIPI	658-666	1	1
		YVYSRVKNL	57-65	0				CDIPIGAGI	662-670	1	1
		LCAYCCNIV	39-47	0				IGAGICASY	666-674	1	1
		AYCCNIVNV	41-49	0				QTQTNSPRR	675-683	1	1
		NIVNVSLVK	45-53	0				QTNSPRRAR	677-685	1	1
		IVNSVLLFL	13-21	0				IPTNFTISV	714-722	1	1
		FVVFLLVTL	23-31	0				PVSMTKTSV	728-736	1	1
		LVKPSFYVY	51-59	0				GDSTECSNL	744-752	1	1
		TGTLIVNSV	9-17	0				DSTECSNLL	745-753	1	1
		VFLLVTLAI	25-33	0				STECSNLLL	746-754	1	1
		GTLIVNSVL	10-18	0				QDKNTQEVF	774-782	1	1
		LNSSRVPDL	65-73	0				PDPSKPSKR	807-815	1	1
		LTALRLCAY	34-42	0				IEDLLFNKV	818-826	1	1
		SSRVPDLLV	67-75	0				RDLICAQKF	847-855	1	1
		SFYVYSRVK	55-63	0				ICAQKFNGL	850-858	1	1
		TLIVNSVLL	11-19	0				IDRLITGRL	993-1001	1	1
		CCNIVNVSL	43-51	0				QQLIRAAEI	1010-1018	1	1
		NSSRVPDLL	66-74	0				QLIRAAEIR	1011-1019	1	1
		VSLVKPSFY	49-57	0				RAAEIRASA	1014-1022	1	1
		NVSLVKPSF	48-56	0				AATKMSECV	1025-1033	1	1
		LIVNSVLLF	12-20	0				ATKMSECVL	1026-1034	1	1
		RLCAYCCNI	38-46	0				QSAPHGVVF	1054-1062	1	1
	ORF3a protein	DEPTTTTSV	265-273	1				SAPHGVVFL	1055-1063	1	1
		KCRSKNPLL	132-140	1				KNFTTAPAI	1073-1081	1	1
		YFTSDYYQL	206-214	1				HFPREGVFV	1088-1096	1	1
		YTEKWESGV	189-197	1				FVSNGTHWF	1095-1103	1	1
		TFFIYNKIV	229-237	1				VSNGTHWFV	1096-1104	1	1
		HLLLVAAGL	93-101	1				QIITTDNTF	1113-1121	1	1
		DYCIPYNSV	155-163	1				IITTDNTFV	1114-1122	1	1
		STDTGVEHV	220-228	1				ISGINASVV	1169-1177	1	1
		KDATPSDFV	21-29	1				GKYEQYIKW	1204-1212	1	1
		TIDGSSGVV	248-256	1				DEDDSEPVL	1257-1265	1	1
		LKKRWQLAL	65-73	1				SVLHSTQDL	46-54	0	1
		EHDYQIGGY	181-189	1				VLHSTQDLF	47-55	0	1
		TSPISEHDY	176-184	1				GTKRFDNPV	75-83	0	1
		HSYFTSDYY	204-212	1				SNIIRGWIF	98-106	0	1
		QSASKIITL	57-65	1				RGWIFGTTL	102-110	0	1
		ITLKKRWQL	63-71	1				EFQFCNDPF	132-140	0	1
		LHSYFTSDY	203-211	1				FQFCNDPFL	133-141	0	1
		NCYDYCIPY	152-160	1				YYHKNNKSW	144-152	0	1
		DCVVLHSYF	199-207	1				YSSANNCTF	160-168	0	1
		HTNCYDYCI	150-158	1				SANNCTFEY	162-170	0	1
		WKCRSKNPL	131-139	1				ANNCTFEYV	163-171	0	1
		PISEHDYQI	178-186	1				TFEYVSQPF	167-175	0	1
		HTIDGSSGV	247-255	1				FEYVSQPFL	168-176	0	1
		KDCVVLHSY	198-206	1				GKQGNFKNL	181-189	0	1
		SGDGTTSPI	171-179	1				FVFKNIDGY	192-200	0	1
		VFQSASKII	55-63	1				VFKNIDGYF	193-201	0	1
		LAVFQSASK	53-61	1				NIDGYFKIY	196-204	0	1
		YQIGGYTEK	184-192	1				DGYFKIYSK	198-206	0	1
		ALLAVFQSA	51-59	1				KIYSKHTPI	202-210	0	1
		ASKIITLKK	59-67	1				YSKHTPINL	204-212	0	1
		QIGGYTEKW	185-193	1				INITRFQTL	233-241	0	1
		AVFQSASKI	54-62	1				NITRFQTLL	234-242	0	1
		KIITLKKRW	61-69	1				TRFQTLLAL	236-244	0	1
		IKDATPSDF	20-28	1				FQTLLALHR	238-246	0	1
		SKIITLKKR	60-68	1				TLLALHRSY	240-248	0	1
		SASKIITLK	58-66	1				LLALHRSYL	241-249	0	1
		GTTSPISEH	174-182	1				GWTAGAAAY	257-265	0	1
		LKQGEIKDA	15-23	1				WTAGAAAYY	258-266	0	1
		YSHLLLVAA	91-99	1				QPRTFLLKY	271-279	0	1
		IVDEPEEHV	236-244	0				ETKCTLKSF	298-306	0	1
		VRIIMRLWL	121-129	0				KCTLKSFTV	300-308	0	1
		LLYDANYFL	139-147	0				TLKSFTVEK	302-310	0	1
		AAGLEAPFL	98-106	0				KGIYQTSNF	310-318	0	1
		GLEAPFLYL	100-108	0				SNCVADYSV	359-367	0	1
		YLYALVYFL	107-115	0				NCVADYSVL	360-368	0	1
		SINFVRIIM	117-125	0				YNSASFSTF	369-377	0	1
		NLLLLFVTV	82-90	0				NSASFSTFK	370-378	0	1
		PFLYLYALV	104-112	0				ASFSTFKCY	372-380	0	1
		YDANYFLCW	141-149	0				IAPGQTGKI	410-418	0	1
		ATIPIQASL	33-41	0				GQTGKIADY	413-421	0	1
		MRIFTIGTV	5-13	0				TGKIADYNY	415-423	0	1
		VCNLLLLFV	80-88	0				NLKPFERDI	460-468	0	1
		YNSVTSSIV	160-168	0				GYQPYRVVV	504-512	0	1
		YFLQSINFV	113-121	0				YQPYRVVVL	505-513	0	1
		ALSKGVHFV	72-80	0				ELLHAPATV	516-524	0	1
		VRATATIPI	29-37	0				PFQQFGRDI	561-569	0	1
		YYQLYSTQL	211-219	0				DIADTTDAV	568-576	0	1
		SLPFGWLIV	40-48	0				ITPCSFGGV	587-595	0	1
		IFTIGTVTL	7-15	0				TGSNVFQTR	638-646	0	1
		LEAPFLYLY	101-109	0				VFQTRAGCL	642-650	0	1
		PFGWLIVGV	42-50	0				FQTRAGCLI	643-651	0	1
		TVYSHLLLV	89-97	0				NSPRRARSV	679-687	0	1
		IPIQASLPF	35-43	0				RSVASQSII	685-693	0	1
		QASLPFGWL	38-46	0				VASQSIIAY	687-695	0	1
		WQLALSKGV	69-77	0				SQSIIAYTM	689-697	0	1
		IMRLWLCWK	124-132	0				SIIAYTMSL	691-699	0	1
		WLIVGVALL	45-53	0				SVAYSNNSI	704-712	0	1
		LLLLFVTVY	83-91	0				NSIAIPTNF	710-718	0	1
		FTSDYYQLY	207-215	0				IAIPTNFTI	712-720	0	1
		VGVALLAVF	48-56	0				NTQEVFAQV	777-785	0	1
		KRWQLALSK	67-75	0				KQIYKTPPI	786-794	0	1
		ESGVKDCVV	194-202	0				YKTPPIKDF	789-797	0	1
		TQLSTDTGV	217-225	0				PPIKDFGGF	792-800	0	1
		AGLEAPFLY	99-107	0				IKDFGGFNF	794-802	0	1
		NFVRIIMRL	119-127	0				PSKPSKRSF	809-817	0	1
		SGVKDCVVL	195-203	0				SKRSFIEDL	813-821	0	1
		VEHVTFFIY	225-233	0				KRSFIEDLL	814-822	0	1
		DFVRATATI	27-35	0				RSFIEDLLF	815-823	0	1
		GWLIVGVAL	44-52	0				TLADAGFIK	827-835	0	1
		KGVHFVCNL	75-83	0				ADAGFIKQY	829-837	0	1
		GVHFVCNLL	76-84	0				GDIAARDLI	842-850	0	1
		VHFVCNLLL	77-85	0				MIAQYTSAL	869-877	0	1
		LFVTVYSHL	86-94	0				IAQYTSALL	870-878	0	1
		FVTVYSHLL	87-95	0				LAGTITSGW	878-886	0	1
		CWHTNCYDY	148-156	0				GTITSGWTF	880-888	0	1
		EEHVQIHTI	241-249	0				WTFGAGAAL	886-894	0	1
		PTTTTSVPL	267-275	0				IPFAMQMAY	896-904	0	1
		GSSGVVNPV	251-259	0				FAMQMAYRF	898-906	0	1
		IVGVALLAV	47-55	0				QMAYRFNGI	901-909	0	1
		DLFMRIFTI	2-10	0				AYRFNGIGV	903-911	0	1
		CRSKNPLLY	133-141	0				NQKLIANQF	919-927	0	1
		FLCWHTNCY	146-154	0				IANQFNSAI	923-931	0	1
		VNPVMEPIY	256-264	0				SNFGAISSV	968-976	0	1
		FTIGTVTLK	8-16	0				NFGAISSVL	969-977	0	1
		WESGVKDCV	193-201	0				AEIRASANL	1016-1024	0	1
		FLYLYALVY	105-113	0				SANLAATKM	1021-1029	0	1
		NPLLYDANY	137-145	0				DFCGKGYHL	1041-1049	0	1
		VTLKQGEIK	13-21	0				PHGVVFLHV	1057-1065	0	1
		WLCWKCRSK	128-136	0				AHFPREGVF	1087-1095	0	1
		TEKWESGVK	190-198	0				FKNHTSPDV	1156-1164	0	1
		NSVTSSIVI	161-169	0				YEQYIKWPW	1206-1214	0	1
		GVEHVTFFI	224-232	0				YIKWPWYIW	1209-1217	0	1
		VVNPVMEPI	255-263	0				IKWPWYIWL	1210-1218	0	1
		HFVCNLLLL	78-86	0				AGLIAIVMV	1222-1230	0	1
		HVTFFIYNK	227-235	0				CMTSCCSCL	1236-1244	0	1
		QSINFVRII	116-124	0				MTSCCSCLK	1237-1245	0	1
		LLVAAGLEA	95-103	0				CSCGSCCKF	1248-1256	0	1
		VTVYSHLLL	88-96	0				FDEDDSEPV	1256-1264	0	1
		APFLYLYAL	103-111	0				EDDSEPVLK	1258-1266	0	1
		IIMRLWLCW	123-131	0				DSEPVLKGV	1260-1268	0	1
		ATATIPIQA	31-39	0				FVFLVLLPL	2-10	1	0
		DEPEEHVQI	238-246	0				VFLVLLPLV	3-11	1	0
		SSGVVNPVM	252-260	0				LPLVSSQCV	8-16	1	0
		RLWLCWKCR	126-134	0				LVSSQCVNL	10-18	1	0
		IQASLPFGW	37-45	0				SQCVNLTTR	13-21	1	0
		FVRIIMRLW	120-128	0				TRTQLPPAY	20-28	1	0
		VAAGLEAPF	97-105	0				LPPAYTNSF	24-32	1	0
		LYLYALVYF	106-114	0				TNSFTRGVY	29-37	1	0
		PLLYDANYF	138-146	0				GVYYPDKVF	35-43	1	0
		TGVEHVTFF	223-231	0				STQDLFLPF	50-58	1	0
		LQSINFVRI	115-123	0				TQDLFLPFF	51-59	1	0
		TVTLKQGEI	12-20	0				VLPFNDGVY	83-91	1	0
		LALSKGVHF	71-79	0				LPFNDGVYF	84-92	1	0
		FVCNLLLLF	79-87	0				TLDSKTQSL	109-117	1	0
		VYFLQSINF	112-120	0				LDSKTQSLL	110-118	1	0
		DTGVEHVTF	222-230	0				VNNATNVVI	120-128	1	0
		MRLWLCWKC	125-133	0				NATNVVIKV	122-130	1	0
		ASLPFGWLI	39-47	0				EYVSQPFLM	169-177	1	0
		PYNSVTSSI	159-167	0				VSQPFLMDL	171-179	1	0
		VTFFIYNKI	228-236	0				PFLMDLEGK	174-182	1	0
		FLQSINFVR	114-122	0				DLEGKQGNF	178-186	1	0
		ALVYFLQSI	110-118	0				LVRDLPQGF	212-220	1	0
		DATPSDFVR	22-30	0				GAAAYYVGY	261-269	1	0
		ATPSDFVRA	23-31	0				AAAYYVGYL	262-270	1	0
		PSDFVRATA	25-33	0				RVQPTESIV	319-327	1	0
		SKNPLLYDA	135-143	0				QPTESIVRF	321-329	1	0
	SPIKE surface glycoprotein	GKQGNFKNL	181-189	1				VRFPNITNL	327-335	1	0
		FEYVSQPFL	168-176	1				VSPTKLNDL	382-390	1	0
		DFCGKGYHL	1041-1049	1				SFVIRGDEV	399-407	1	0
		KGIYQTSNF	310-318	1				IRGDEVRQI	402-410	1	0
		YYHKNNKSW	144-152	1				PDDFTGCVI	426-434	1	0
		NCVADYSVL	360-368	1				NSNNLDSKV	437-445	1	0
		NTSNQVAVL	603-611	1				LDSKVGGNY	441-449	1	0
		LLALHRSYL	241-249	1				SKVGGNYNY	443-451	1	0
		PVAIHADQL	621-629	1				KVGGNYNYL	444-452	1	0
		ICAQKFNGL	850-858	1				PATVCGPKK	521-529	1	0
		EGFNCYFPL	484-492	1				KSTNLVKNK	529-537	1	0
		IDRLITGRL	993-1001	1				TNLVKNKCV	531-539	1	0
		STECSNLLL	746-754	1				LVKNKCVNF	533-541	1	0
		WTFGAGAAL	886-894	1				KNKCVNFNF	535-543	1	0
		ASFSTFKCY	372-380	1				CVNFNFNGL	538-546	1	0
		ADAGFIKQY	829-837	1				FNGLTGTGV	543-551	1	0
		GPKKSTNLV	526-534	1				NGLTGTGVL	544-552	1	0
		NTQEVFAQV	777-785	1				VLTESNKKF	551-559	1	0
		DSEPVLKGV	1260-1268	1				ESNKKFLPF	554-562	1	0
		YTNSFTRGV	28-36	1				DAVRDPQTL	574-582	1	0
		FNATRFASV	342-350	1				RDPQTLEIL	577-585	1	0
		ENGTITDAV	281-289	1				ILDITPCSF	584-592	1	0
		PVSMTKTSV	728-736	1				DVNCTEVPV	614-622	1	0
		FKNHTSPDV	1156-1164	1				HADQLTPTW	625-633	1	0
		NFGAISSVL	969-977	1				GAEHVNNSY	652-660	1	0
		LHSTQDLFL	48-56	1				SVTTEILPV	721-729	1	0
		TKRFDNPVL	76-84	1				TTEILPVSM	723-731	1	0
		KIADYNYKL	417-425	1				GSFCTQLNR	757-765	1	0
		GGFNFSQIL	798-806	1				FCTQLNRAL	759-767	1	0
		APAICHDGK	1078-1086	1				QLNRALTGI	762-770	1	0
		IPTNFTISV	714-722	1				DLLFNKVTL	820-828	1	0
		AYRFNGIGV	903-911	1				AQKFNGLTV	852-860	1	0
		PHGVVFLHV	1057-1065	1				NGLTVLPPL	856-864	1	0
		VSNGTHWFV	1096-1104	1				GLTVLPPLL	857-865	1	0
		IEDLLFNKV	818-826	1				PPLLTDEMI	862-870	1	0
		AGLIAIVMV	1222-1230	1				NGIGVTQNV	907-915	1	0
		PCSFGGVSV	589-597	1				GIGVTQNVL	908-916	1	0
		FVSGNCDVV	1121-1129	1				AIGKIQDSL	930-938	1	0
		DIADTTDAV	568-576	1				VVNQNAQAL	951-959	1	0
		SKHTPINLV	205-213	1				QNAQALNTL	954-962	1	0
		RGWIFGTTL	102-110	1				NAQALNTLV	955-963	1	0
		SKTQSLLIV	112-120	1				AQALNTLVK	956-964	1	0
		ELLHAPATV	516-524	1				ALNTLVKQL	958-966	1	0
		GCLIGAEHV	648-656	1				ISSVLNDIL	973-981	1	0
		ISGINASVV	1169-1177	1				RLDKVEAEV	983-991	1	0
		QFNSAIGKI	926-934	1				DKVEAEVQI	985-993	1	0
		FQFCNDPFL	133-141	1				EAEVQIDRL	988-996	1	0
		ATKMSECVL	1026-1034	1				QTYVTQQLI	1005-1013	1	0
		IKWPWYIWL	1210-1218	1				TYVTQQLIR	1006-1014	1	0
		SIIAYTMSL	691-699	1				YVPAQEKNF	1067-1075	1	0
		YQPYRVVVL	505-513	1				HWFVTQRNF	1101-1109	1	0
		TAGAAAYYV	259-267	1				WFVTQRNFY	1102-1110	1	0
		ANNCTFEYV	163-171	1				VSGNCDVVI	1122-1130	1	0
		ITPCSFGGV	587-595	1				NCDVVIGIV	1125-1133	1	0
		HFPREGVFV	1088-1096	1				IGIVNNTVY	1130-1138	1	0
		IITTDNTFV	1114-1122	1				VNNTVYDPL	1133-1141	1	0
		VASQSIIAY	687-695	1				SVVNIQKEI	1175-1183	1	0
		SFTVEKGIY	305-313	1				NIQKEIDRL	1178-1186	1	0
		ERDISTEIY	465-473	1				KEIDRLNEV	1181-1189	1	0
		IGAGICASY	666-674	1				RLNEVAKNL	1185-1193	1	0
		DEDDSEPVL	1257-1265	1				VAKNLNESL	1189-1197	1	0
		CMTSCCSCL	1236-1244	1				AKNLNESLI	1190-1198	1	0
		CDIPIGAGI	662-670	1				NLNESLIDL	1192-1200	1	0
		GDIAARDLI	842-850	1				AIVMVTIML	1226-1234	1	0
		KNFTTAPAI	1073-1081	1				VYYPDKVFR	36-44	0	0
		NSPRRARSV	679-687	1				PDKVFRSSV	39-47	0	0
		NRKRISNCV	354-362	1				DKVFRSSVL	40-48	0	0
		PGTNTSNQV	600-608	1				LFLPFFSNV	54-62	0	0
		SNIIRGWIF	98-106	1				PFFSNVTWF	57-65	0	0
		YKTPPIKDF	789-797	1				VTWFHAIHV	62-70	0	0
		GTITSGWTF	880-888	1				RFDNPVLPF	78-86	0	0
		IPFAMQMAY	896-904	1				GVYFASTEK	89-97	0	0
		VFQTRAGCL	642-650	1				NVVIKVCEF	125-133	0	0
		NSASFSTFK	370-378	1				VIKVCEFQF	127-135	0	0
		NITRFQTLL	234-242	1				CNDPFLGVY	136-144	0	0
		IAQYTSALL	870-878	1				NDPFLGVYY	137-145	0	0
		AEIRASANL	1016-1024	1				GVYYHKNNK	142-150	0	0
		NIDGYFKIY	196-204	1				YHKNNKSWM	145-153	0	0
		RISNCVADY	357-365	1				NKSWMESEF	149-157	0	0
		PIGINITRF	230-238	1				WMESEFRVY	152-160	0	0
		TLKSFTVEK	302-310	1				SEFRVYSSA	155-163	0	0
		MTSCCSCLK	1237-1245	1				GNFKNLREF	184-192	0	0
		EDDSEPVLK	1258-1266	1				FKNLREFVF	186-194	0	0
		SNFGAISSV	968-976	1				LREFVFKNI	189-197	0	0
		AATKMSECV	1025-1033	1				DLPQGFSAL	215-223	0	0
		FDEDDSEPV	1256-1264	1				QGFSALEPL	218-226	0	0
		GTKRFDNPV	75-83	1				GFSALEPLV	219-227	0	0
		SNCVADYSV	359-367	1				LEPLVDLPI	223-231	0	0
		GYQPYRVVV	504-512	1				PLVDLPIGI	225-233	0	0
		TNTSNQVAV	602-610	1				YYVGYLQPR	265-273	0	0
		KCTLKSFTV	300-308	1				VGYLQPRTF	267-275	0	0
		AGSTPCNGV	475-483	1				GYLQPRTFL	268-276	0	0
		TLLALHRSY	240-248	1				YLQPRTFLL	269-277	0	0
		GEVFNATRF	339-347	1				ITDAVDCAL	285-293	0	0
		QDKNTQEVF	774-782	1				AVDCALDPL	288-296	0	0
		TRFQTLLAL	236-244	1				ALDPLSETK	292-300	0	0
		SAPHGVVFL	1055-1063	1				PLSETKCTL	295-303	0	0
		GWTAGAAAY	257-265	1				LSETKCTLK	296-304	0	0
		EQYIKWPWY	1207-1215	1				IYQTSNFRV	312-320	0	0
		GVEGFNCYF	482-490	1				PNITNLCPF	330-338	0	0
		QPRTFLLKY	271-279	1				NLCPFGEVF	334-342	0	0
		GQTGKIADY	413-421	1				NATRFASVY	343-351	0	0
		FGGFNFSQI	797-805	1				TRFASVYAW	345-353	0	0
		VFKNIDGYF	193-201	1				VYAWNRKRI	350-358	0	0
		YNSASFSTF	369-377	1				CVADYSVLY	361-369	0	0
		IKDFGGFNF	794-802	1				SVLYNSASF	366-374	0	0
		ETKCTLKSF	298-306	1				FSTFKCYGV	374-382	0	0
		NSIAIPTNF	710-718	1				CYGVSPTKL	379-387	0	0
		AYSNNSIAI	706-714	1				SPTKLNDLC	383-391	0	0
		INITRFQTL	233-241	1				PTKLNDLCF	384-392	0	0
		GDSTECSNL	744-752	1				NDLCFTNVY	388-396	0	0
		DSTECSNLL	745-753	1				FTNVYADSF	392-400	0	0
		SKRSFIEDL	813-821	1				NVYADSFVI	394-402	0	0
		MIAQYTSAL	869-877	1				VYADSFVIR	395-403	0	0
		IAPGQTGKI	410-418	1				YNYKLPDDF	421-429	0	0
		PFQQFGRDI	561-569	1				DFTGCVIAW	428-436	0	0
		RSVASQSII	685-693	1				VIAWNSNNL	433-441	0	0
		SVAYSNNSI	704-712	1				VGGNYNYLY	445-453	0	0
		FIAGLIAIV	1220-1228	1				GNYNYLYRL	447-455	0	0
		EQDKNTQEV	773-781	1				NYNYLYRLF	448-456	0	0
		PQSAPHGVV	1053-1061	1				NYLYRLFRK	450-458	0	0
		FQTRAGCLI	643-651	1				YRLFRKSNL	453-461	0	0
		NSYECDIPI	658-666	1				FRKSNLKPF	456-464	0	0
		QMAYRFNGI	901-909	1				NCYFPLQSY	487-495	0	0
		IANQFNSAI	923-931	1				YFPLQSYGF	489-497	0	0
		FPQSAPHGV	1052-1060	1				YGFQPTNGV	495-503	0	0
		TFVSGNCDV	1120-1128	1				FQPTNGVGY	497-505	0	0
		DISGINASV	1168-1176	1				TNGVGYQPY	500-508	0	0
		TLADAGFIK	827-835	1				PYRVVVLSF	507-515	0	0
		SGTNGTKRF	71-79	1				RVVVLSFEL	509-517	0	0
		FVFKNIDGY	192-200	1				VVVLSFELL	510-518	0	0
		NGVEGFNCY	481-489	1				KKFLPFQQF	557-565	0	0
		CSCGSCCKF	1248-1256	1				TSNQVAVLY	604-612	0	0
		NLKPFERDI	460-468	1				QVAVLYQDV	607-615	0	0
		IAIPTNFTI	712-720	1				QLTPTWRVY	628-636	0	0
		ASANLAATK	1020-1028	1				VYSTGSNVF	635-643	0	0
		GKYEQYIKW	1204-1212	1				MSLGAENSV	697-705	0	0
		TGIAVEQDK	768-776	1				LGAENSVAY	699-707	0	0
		QIYKTPPIK	787-795	1				TSVDCTMYI	734-742	0	0
		LKYNENGTI	277-285	1				ECSNLLLQY	748-756	0	0
		TSALLAGTI	874-882	1				NLLLQYGSF	751-759	0	0
		RNFYEPQII	1107-1115	1				QYGSFCTQL	755-763	0	0
		KNIDGYFKI	195-203	1				NRALTGIAV	764-772	0	0
		KSFTVEKGI	304-312	1				TQEVFAQVK	778-786	0	0
		FERDISTEI	464-472	1				VFAQVKQIY	781-789	0	0
		SVLHSTQDL	46-54	1				KVTLADAGF	825-833	0	0
		KRSFIEDLL	814-822	1				VTLADAGFI	826-834	0	0
		ASTEKSNII	93-101	1				FIKQYGDCL	833-841	0	0
		QQLIRAAEI	1010-1018	1				QYGDCLGDI	836-844	0	0
		FKNIDGYFK	194-202	1				LGDIAARDL	841-849	0	0
		QIAPGQTGK	409-417	1				LTDEMIAQY	865-873	0	0
		NQFNSAIGK	925-933	1				AGAALQIPF	890-898	0	0
		AQEKNFTTA	1070-1078	1				AALQIPFAM	892-900	0	0
		YSKHTPINL	204-212	1				LQIPFAMQM	894-902	0	0
		CGPKKSTNL	525-533	1				IGVTQNVLY	909-917	0	0
		YSSANNCTF	160-168	1				NVLYENQKL	914-922	0	0
		SKPSKRSFI	810-818	1				VLYENQKLI	915-923	0	0
		GKIADYNYK	416-424	1				LYENQKLIA	916-924	0	0
		EVFNATRFA	340-348	1				SLSSTASAL	937-945	0	0
		IPIGAGICA	664-672	1				STASALGKL	940-948	0	0
		SPRRARSVA	680-688	1				ALGKLQDVV	944-952	0	0
		SQSIIAYTM	689-697	1				LVKQLSSNF	962-970	0	0
		LIRAAEIRA	1012-1020	1				QLSSNFGAI	965-973	0	0
		SANLAATKM	1021-1029	1				VLNDILSRL	976-984	0	0
		HVSGTNGTK	69-77	1				DILSRLDKV	979-987	0	0
		TGKIADYNY	415-423	1				LITGRLQSL	996-1004	0	0
		FIEDLLFNK	817-825	1				GRLQSLQTY	999-1007	0	0
		FQTLLALHR	238-246	1				RLQSLQTYV	1000-1008	0	0
		QTNSPRRAR	677-685	1				LQTYVTQQL	1004-1012	0	0
		PDPSKPSKR	807-815	1				CVLGQSKRV	1032-1040	0	0
		DGYFKIYSK	198-206	1				LGQSKRVDF	1034-1042	0	0
		SANNCTFEY	162-170	1				SKRVDFCGK	1037-1045	0	0
		WTAGAAAYY	258-266	1				RVDFCGKGY	1039-1047	0	0
		YIKWPWYIW	1209-1217	1				FCGKGYHLM	1042-1050	0	0
		VLHSTQDLF	47-55	1				GKGYHLMSF	1044-1052	0	0
		EFQFCNDPF	132-140	1				GVVFLHVTY	1059-1067	0	0
		TFEYVSQPF	167-175	1				ICHDGKAHF	1081-1089	0	0
		QSAPHGVVF	1054-1062	1				VYDPLQPEL	1137-1145	0	0
		KSNIIRGWI	97-105	1				PLQPELDSF	1140-1148	0	0
		EKSNIIRGW	96-104	1				ELDSFKEEL	1144-1152	0	0
		PSKPSKRSF	809-817	1				SFKEELDKY	1147-1155	0	0
		TPGDSSSGW	250-258	1				FKEELDKYF	1148-1156	0	0
		TQTNSPRRA	676-684	1				NHTSPDVDL	1158-1166	0	0
		LAGTITSGW	878-886	1				SPDVDLGDI	1161-1169	0	0
		FASTEKSNI	92-100	1				VDLGDISGI	1164-1172	0	0
		ARSVASQSI	684-692	1				ESLIDLQEL	1195-1203	0	0
		QRNFYEPQI	1106-1114	1				IDLQELGKY	1198-1206	0	0
		KQIYKTPPI	786-794	1				ELGKYEQYI	1202-1210	0	0
		AHFPREGVF	1087-1095	1				WPWYIWLGF	1212-1220	0	0
		FVSNGTHWF	1095-1103	1				PWYIWLGFI	1213-1221	0	0
		QIITTDNTF	1113-1121	1				IWLGFIAGL	1216-1224	0	0
		PAYTNSFTR	26-34	1				WLGFIAGLI	1217-1225	0	0
		STEKSNIIR	94-102	1				LIAIVMVTI	1224-1232	0	0
		FTTAPAICH	1075-1083	1				IAIVMVTIM	1225-1233	0	0
		QYIKWPWYI	1208-1216	1				MVTIMLCCM	1229-1237	0	0
		DKNTQEVFA	775-783	1				EPVLKGVKL	1262-1270	0	0
		IAARDLICA	844-852	1				VLKGVKLHY	1264-1272	0	0
		TPCNGVEGF	478-486	1			orf1ab polyprotein	PGFNEKTHV	6-14	1	1
		PPIKDFGGF	792-800	1				DGTCGLVEV	48-56	1	1
		RSFIEDLLF	815-823	1				TCGLVEVEK	50-58	1	1
		RDLICAQKF	847-855	1				GLVEVEKGV	52-60	1	1
		FAMQMAYRF	898-906	1				TAPHGHVMV	78-86	1	1
		NQKLIANQF	919-927	1				PHGHVMVEL	80-88	1	1
		DSKTQSLLI	111-119	1				HGHVMVELV	81-89	1	1
		GFIAGLIAI	1219-1227	1				VMVELVAEL	84-92	1	1
		ARDLICAQK	846-854	1				NKGAGGHSY	128-136	1	1
		CCSCGSCCK	1247-1255	1				NGGAYTRYV	178-186	1	1
		KIYSKHTPI	202-210	1				TFNGECPNF	265-273	1	1
		TGSNVFQTR	638-646	1				NGECPNFVF	267-275	1	1
		QTQTNSPRR	675-683	1				ECPNFVFPL	269-277	1	1
		QLIRAAEIR	1011-1019	1				QPRVEKKKL	285-293	1	1
		KSNLKPFER	458-466	1				CDHCGETSW	323-331	1	1
		YEQYIKWPW	1206-1214	1				KEGATTCGY	351-359	1	1
		VFVSNGTHW	1094-1102	1				IGCNHTGVV	431-439	1	1
		CPFGEVFNA	336-344	1				STSAFVETV	483-491	1	1
		SFELLHAPA	514-522	1				QIVESCGNF	501-509	1	1
		IRASANLAA	1018-1026	1				NIGEQKSIL	522-530	1	1
		RAAEIRASA	1014-1022	1				DAMMFTSDL	582-590	1	1
		YICGDSTEC	741-749	1				MAYITGGVV	598-606	1	1
		CCSCLKGCC	1240-1248	1				CAKEIKESV	667-675	1	1
		GDSSSGWTA	252-260	1				SIIIGGAKL	692-700	1	1
		DISTEIYQA	467-475	1				KSREETGLL	722-730	1	1
		GSNVFQTRA	639-647	1				TSEAVEAPL	770-778	1	1
		YECDIPIGA	660-668	1				SEAVEAPLV	771-779	1	1
		AQYTSALLA	871-879	1				KDTEKYCAL	794-802	1	1
		ITSGWTFGA	882-890	1				NEKCSAYTV	854-862	1	1
		NSFTRGVYY	30-38	0				KCSAYTVEL	856-864	1	1
		YQDVNCTEV	612-620	0				PEEEQEEDW	971-979	1	1
		VVFLHVTYV	1060-1068	0				DIVEEAKKV	1044-1052	1	1
		IYQTSNFRV	312-320	0				HGGGVAGAL	1067-1075	1	1
		RLDKVEAEV	983-991	0				MQVESDDYI	1083-1091	1	1
		GVYYPDKVF	35-43	0				YENFNQHEV	1135-1143	1	1
		NKSWMESEF	149-157	0				ENFNQHEVL	1136-1144	1	1
		NYNYLYRLF	448-456	0				NFNQHEVLL	1137-1145	1	1
		VRFPNITNL	327-335	0				YDKLVSSFL	1183-1191	1	1
		VSPTKLNDL	382-390	0				SEKQVEQKI	1195-1203	1	1
		AIVMVTIML	1226-1234	0				SKPSVEQRK	1218-1226	1	1
		TRFASVYAW	345-353	0				QRKQDDKKI	1224-1232	1	1
		DFTGCVIAW	428-436	0				DSATLVSDI	1266-1274	1	1
		KVGGNYNYL	444-452	0				LVSDIDITF	1270-1278	1	1
		GIGVTQNVL	908-916	0				VSDIDITFL	1271-1279	1	1
		LVSSQCVNL	10-18	0				YTVEEAKTV	1337-1345	1	1
		CVNFNFNGL	538-546	0				TVEEAKTVL	1338-1346	1	1
		NGLTGTGVL	544-552	0				ISNEKQEIL	1360-1368	1	1
		FCTQLNRAL	759-767	0				YFYTSKTTV	1423-1431	1	1
		GLTVLPPLL	857-865	0				TSKTTVASL	1426-1434	1	1
		AAAYYVGYL	262-270	0				SKTTVASLI	1427-1435	1	1
		STASALGKL	940-948	0				TVASLINTL	1430-1438	1	1
		LITGRLQSL	996-1004	0				VSVSSPDAV	1475-1483	1	1
		VNNTVYDPL	1133-1141	0				SSKTPEEHF	1493-1501	1	1
		NLNESLIDL	1192-1200	0				YYTSNPTTF	1536-1544	1	1
		NCYFPLQSY	487-495	0				RTIKVFTTV	1566-1574	1	1
		ECSNLLLQY	748-756	0				HNSHEGKTF	1610-1618	1	1
		NAQALNTLV	955-963	0				NSHEGKTFY	1611-1619	1	1
		PVLPFNDGV	82-90	0				SHEGKTFYV	1612-1620	1	1
		FCNDPFLGV	135-143	0				TCGQQQTTL	1754-1762	1	1
		SWMESEFRV	151-159	0				KGVEAVMYM	1763-1771	1	1
		LNDLCFTNV	387-395	0				EAVMYMGTL	1766-1774	1	1
		DQLTPTWRV	627-635	0				TCGKQATKY	1788-1796	1	1
		VIGIVNNTV	1129-1137	0				CGKQATKYL	1789-1797	1	1
		GFSALEPLV	219-227	0				GKQATKYLV	1790-1798	1	1
		CVLGQSKRV	1032-1040	0				QQESPFVMM	1799-1807	1	1
		CYGVSPTKL	379-387	0				MMSAPPAQY	1806-1814	1	1
		QYGSFCTQL	755-763	0				SAPPAQYEL	1808-1816	1	1
		VVNQNAQAL	951-959	0				GTFTCASEY	1819-1827	1	1
		NIQKEIDRL	1178-1186	0				CASEYTGNY	1823-1831	1	1
		RLNEVAKNL	1185-1193	0				KHITSKETL	1837-1845	1	1
		VNLTTRTQL	16-24	0				KGPITDVFY	1860-1868	1	1
		TPINLVRDL	208-216	0				KENSYTTTI	1869-1877	1	1
		SALEPLVDL	221-229	0				SYTTTIKPV	1872-1880	1	1
		LTESNKKFL	552-560	0				NSYFTEQPI	1904-1912	1	1
		TISVTTEIL	719-727	0				YFTEQPIDL	1906-1914	1	1
		QKFNGLTVL	853-861	0				NGDVVAIDY	1964-1972	1	1
		VSQPFLMDL	171-179	0				PNTWCIRCL	2005-2013	1	1
		DLPQGFSAL	215-223	0				NTWCIRCLW	2006-2014	1	1
		DAVRDPQTL	574-582	0				KPVETSNSF	2017-2025	1	1
		LFLPFFSNV	54-62	0				EDAQGMDNL	2031-2039	1	1
		RLQSLQTYV	1000-1008	0				VVSTTTNIV	2149-2157	1	1
		IVNNATNVV	119-127	0				CTNYMPYFF	2165-2173	1	1
		TNVYADSFV	393-401	0				NYMPYFFTL	2167-2175	1	1
		LPDDFTGCV	425-433	0				YMPYFFTLL	2168-2176	1	1
		RVQPTESIV	319-327	0				MPYFFTLLL	2169-2177	1	1
		SFVIRGDEV	399-407	0				KLINIIIWF	2225-2233	1	1
		ITDAVDCAL	285-293	0				LINIIIWFL	2226-2234	1	1
		VIAWNSNNL	433-441	0				INIIIWFLL	2227-2235	1	1
		RDPQTLEIL	577-585	0				NIIIWFLLL	2228-2236	1	1
		VLNDILSRL	976-984	0				GMPSYCTGY	2258-2266	1	1
		VYDPLQPEL	1137-1145	0				CTGSIPCSV	2282-2290	1	1
		ELDSFKEEL	1144-1152	0				AYILFTRFF	2330-2338	1	1
		TNLVKNKCV	531-539	0				YILFTRFFY	2331-2339	1	1
		LPLVSSQCV	8-16	0				ILFTRFFYV	2332-2340	1	1
		NATNVVIKV	122-130	0				LFTRFFYVL	2333-2341	1	1
		QVAVLYQDV	607-615	0				QMAPISAMV	2373-2381	1	1
		ALGKLQDVV	944-952	0				TRVECTTIV	2419-2427	1	1
		NCDVVIGIV	1125-1133	0				NGGKGFCKL	2439-2447	1	1
		GINASVVNI	1171-1179	0				DTFCAGSTF	2456-2464	1	1
		SLSSTASAL	937-945	0				ISDEVARDL	2465-2473	1	1
		FIKQYGDCL	833-841	0				PTDQSSYIV	2483-2491	1	1
		NHTSPDVDL	1158-1166	0				QKTYERHSL	2510-2518	1	1
		ESLIDLQEL	1195-1203	0				LVATAEAEL	2612-2620	1	1
		AVDCALDPL	288-296	0				ISAARQGFV	2634-2642	1	1
		AIGKIQDSL	930-938	0				SDVETKDVV	2644-2652	1	1
		ALNTLVKQL	958-966	0				ETKDVVECL	2647-2655	1	1
		ISSVLNDIL	973-981	0				TGDSCNNYM	2666-2674	1	1
		NSNNLDSKV	437-445	0				GDSCNNYML	2667-2675	1	1
		YGFQPTNGV	495-503	0				VENMTPRDL	2680-2688	1	1
		VFLVLLPLV	3-11	0				CIDCSARHI	2691-2699	1	1
		VTWFHAIHV	62-70	0				SARHINAQV	2695-2703	1	1
		FSTFKCYGV	374-382	0				RHINAQVAK	2697-2705	1	1
		SVTTEILPV	721-729	0				AQVAKSHNI	2701-2709	1	1
		TRTQLPPAY	20-28	0				TCATTRQVV	2743-2751	1	1
		LTDEMIAQY	865-873	0				VFLFVAAIF	2779-2787	1	1
		VLKGVKLHY	1264-1272	0				FLFVAAIFY	2780-2788	1	1
		FQPTNGVGY	497-505	0				LFVAAIFYL	2781-2789	1	1
		TSNQVAVLY	604-612	0				AIFYLITPV	2785-2793	1	1
		GVYFASTEK	89-97	0				YLITPVHVM	2788-2796	1	1
		GVYYHKNNK	142-150	0				ITPVHVMSK	2790-2798	1	1
		LSETKCTLK	296-304	0				HVMSKHTDF	2794-2802	1	1
		NYLYRLFRK	450-458	0				NICYTPSKL	2894-2902	1	1
		PATVCGPKK	521-529	0				YTPSKLIEY	2897-2905	1	1
		RLFRKSNLK	454-462	0				SKLIEYTDF	2900-2908	1	1
		SQILPDPSK	803-811	0				PYCYDTNVL	2931-2939	1	1
		YLQPRTFLL	269-277	0				EGSVAYESL	2940-2948	1	1
		PLSETKCTL	295-303	0				ASIVAGGIV	3045-3053	1	1
		YRLFRKSNL	453-461	0				AGGIVAIVV	3049-3057	1	1
		FAQVKQIYK	782-790	0				SHVVAFNTL	3075-3083	1	1
		IFGTTLDSK	105-113	0				HVVAFNTLL	3076-3084	1	1
		EILPVSMTK	725-733	0				VVAFNTLLF	3077-3085	1	1
		TSVDCTMYI	734-742	0				VAFNTLLFL	3078-3086	1	1
		NATRFASVY	343-351	0				AYIICISTK	3143-3151	1	1
		NDLCFTNVY	388-396	0				IICISTKHF	3145-3153	1	1
		MSLGAENSV	697-705	0				ICISTKHFY	3146-3154	1	1
		DVNCTEVPV	614-622	0				KRRVVFNGV	3162-3170	1	1
		KEIDRLNEV	1181-1189	0				RVVFNGVSF	3164-3172	1	1
		PNITNLCPF	330-338	0				SGAMDTTSY	3218-3226	1	1
		KKFLPFQQF	557-565	0				PQTSITSAV	3253-3261	1	1
		ILDITPCSF	584-592	0				QTSITSAVL	3254-3262	1	1
		LVKQLSSNF	962-970	0				KMAFPSGKV	3268-3276	1	1
		VGGNYNYLY	445-453	0				NPNYEDLLI	3314-3322	1	1
		TNGVGYQPY	500-508	0				NYEDLLIRK	3316-3324	1	1
		LDSKTQSLL	110-118	0				LIRKSNHNF	3321-3329	1	1
		LGDIAARDL	841-849	0				IRKSNHNFL	3322-3330	1	1
		NVLYENQKL	914-922	0				RKSNHNFLV	3323-3331	1	1
		EAEVQIDRL	988-996	0				IGHSMQNCV	3341-3349	1	1
		LQTYVTQQL	1004-1012	0				GHSMQNCVL	3342-3350	1	1
		VAKNLNESL	1189-1197	0				PNFTIKGSF	3395-3403	1	1
		IWLGFIAGL	1216-1224	0				NFTIKGSFL	3396-3404	1	1
		ALDPLSETK	292-300	0				GFNIDYDCV	3412-3420	1	1
		KSTNLVKNK	529-537	0				NIDYDCVSF	3414-3422	1	1
		DLLFNKVTL	820-828	0				DYDCVSFCY	3416-3424	1	1
		LGAENSVAY	699-707	0				YDCVSFCYM	3417-3425	1	1
		WMESEFRVY	152-160	0				VSFCYMHHM	3420-3428	1	1
		QLTPTWRVY	628-636	0				TGVHAGTDL	3432-3440	1	1
		NVVIKVCEF	125-133	0				AGTDTTITV	3457-3465	1	1
		YFPLQSYGF	489-497	0				NGMNGRTIL	3537-3545	1	1
		ESNKKFLPF	554-562	0				RTIKGTHHW	3574-3582	1	1
		VYSTGSNVF	635-643	0				ASAVVLLIL	3686-3694	1	1
		EYVSQPFLM	169-177	0				CVEYCPIFF	3762-3770	1	1
		SKRVDFCGK	1037-1045	0				DYLVSTQEF	3812-3820	1	1
		PDKVFRSSV	39-47	0				PPKNSIDAF	3830-3838	1	1
		FNGLTGTGV	543-551	0				KPCIKVATV	3850-3858	1	1
		AQKFNGLTV	852-860	0				RVESSSKLW	3880-3888	1	1
		NGIGVTQNV	907-915	0				AQEAYEQAV	3960-3968	1	1
		GAEHVNNSY	652-660	0				QEAYEQAVA	3961-3969	1	1
		IGVTQNVLY	909-917	0				RDAAMQRKL	3993-4001	1	1
		WFVTQRNFY	1102-1110	0				ADQAMTQMY	4005-4013	1	1
		IDLQELGKY	1198-1206	0				TSAMQTMLF	4026-4034	1	1
		NRALTGIAV	764-772	0				AMQTMLFTM	4028-4036	1	1
		DILSRLDKV	979-987	0				MQTMLFTML	4029-4037	1	1
		GAAAYYVGY	261-269	0				KNTCDGTTF	4081-4089	1	1
		SKVGGNYNY	443-451	0				TCDGTTFTY	4083-4091	1	1
		LPFNDGVYF	84-92	0				ISMDNSPNL	4114-4122	1	1
		AGAALQIPF	890-898	0				TACTDDNAL	4161-4169	1	1
		DKVFRSSVL	40-48	0				YNTTKGGRF	4172-4180	1	1
		VVVLSFELL	510-518	0				NTTKGGRFV	4173-4181	1	1
		EPVLKGVKL	1262-1270	0				TTKGGRFVL	4174-4182	1	1
		TNSFTRGVY	29-37	0				KSDGTGTIY	4198-4206	1	1
		CNDPFLGVY	136-144	0				GTGTIYTEL	4201-4209	1	1
		KTSVDCTMY	733-741	0				TDTPKGPKV	4217-4225	1	1
		QELGKYEQY	1201-1209	0				GGQPITNCV	4287-4295	1	1
		QPTESIVRF	321-329	0				TGTGQAITV	4302-4310	1	1
		GKGYHLMSF	1044-1052	0				IDHPNPKGF	4334-4342	1	1
		ICHDGKAHF	1081-1089	0				PNPKGFCDL	4337-4345	1	1
		CVADYSVLY	361-369	0				QSADAQSFL	4392-4400	1	1
		LDSKVGGNY	441-449	0				IYNDKVAGF	4429-4437	1	1
		VRDPQTLEI	576-584	0				QEKDEDDNL	4449-4457	1	1
		FTISVTTEI	718-726	0				EKDEDDNLI	4450-4458	1	1
		AISSVLNDI	972-980	0				EDDNLIDSY	4453-4461	1	1
		DLEGKQGNF	178-186	0				DDNLIDSYF	4454-4462	1	1
		FKNLREFVF	186-194	0				NLIDSYFVV	4456-4464	1	1
		PLQPELDSF	1140-1148	0				QHEETIYNL	4473-4481	1	1
		FKEELDKYF	1148-1156	0				HEETIYNLL	4474-4482	1	1
		TQDLFLPFF	51-59	0				CPAVAKHDF	4485-4493	1	1
		LVRDLPQGF	212-220	0				PAVAKHDFF	4486-4494	1	1
		SVLYNSASF	366-374	0				DDYFNKKDW	4546-4554	1	1
		LPPAYTNSF	24-32	0				DFVENPDIL	4556-4564	1	1
		PTKLNDLCF	384-392	0				TKPYIKWDL	4654-4662	1	1
		YNYKLPDDF	421-429	0				KPYIKWDLL	4655-4663	1	1
		YVPAQEKNF	1067-1075	0				KYDFTEERL	4664-4672	1	1
		VNNSYECDI	656-664	0				STVFPPTSF	4710-4718	1	1
		FGAGAALQI	888-896	0				AMHAASGNL	4771-4779	1	1
		TLDSKTQSL	109-117	0				MHAASGNLL	4772-4780	1	1
		GYLQPRTFL	268-276	0				HAASGNLLL	4773-4781	1	1
		RVVVLSFEL	509-517	0				KPGNFNKDF	4803-4811	1	1
		NGLTVLPPL	856-864	0				PGNFNKDFY	4804-4812	1	1
		LPPLLTDEM	861-869	0				NFNKDFYDF	4806-4814	1	1
		AALQIPFAM	892-900	0				DGNAAISDY	4837-4845	1	1
		LQPELDSFK	1141-1149	0				NAAISDYDY	4839-4847	1	1
		NASVVNIQK	1173-1181	0				AAISDYDYY	4840-4848	1	1
		LREFVFKNI	189-197	0				DIRQLLFVV	4857-4865	1	1
		DKVEAEVQI	985-993	0				QLLFVVEVV	4860-4868	1	1
		SVVNIQKEI	1175-1183	0				CYDGGCINA	4874-4882	1	1
		AKNLNESLI	1190-1198	0				SAGFPFNKW	4893-4901	1	1
		IRGDEVRQI	402-410	0				MSYEDQDAL	4911-4919	1	1
		PDDFTGCVI	426-434	0				SYEDQDALF	4912-4920	1	1
		QLNRALTGI	762-770	0				IPTITQMNL	4928-4936	1	1
		QYGDCLGDI	836-844	0				AISAKNRAR	4939-4947	1	1
		PPLLTDEMI	862-870	0				SAKNRARTV	4941-4949	1	1
		VLYENQKLI	915-923	0				NRARTVAGV	4944-4952	1	1
		PWYIWLGFI	1213-1221	0				ARTVAGVSI	4946-4954	1	1
		WLGFIAGLI	1217-1225	0				AGVSICSTM	4950-4958	1	1
		RGVYYPDKV	34-42	0				CSTMTNRQF	4955-4963	1	1
		NFKNLREFV	185-193	0				KCDRAMPNM	5013-5021	1	1
		TNLCPFGEV	333-341	0				CDRAMPNML	5014-5022	1	1
		RVYSTGSNV	634-642	0				SSGDATTAY	5073-5081	1	1
		KAHFPREGV	1086-1094	0				SVFNICQAV	5084-5092	1	1
		LEPLVDLPI	223-231	0				ASQGLVASI	5163-5171	1	1
		VSGNCDVVI	1122-1130	0				GLVASIKNF	5166-5174	1	1
		IGIVNNTVY	1130-1138	0				NNVFMSEAK	5182-5190	1	1
		SALGKLQDV	943-951	0				VFMSEAKCW	5184-5192	1	1
		LIVNNATNV	118-126	0				HEFCSQHTM	5202-5210	1	1
		PFLMDLEGK	174-182	0				EFCSQHTML	5203-5211	1	1
		GVGYQPYRV	502-510	0				FCSQHTMLV	5204-5212	1	1
		VGYQPYRVV	503-511	0				EPEFYEAMY	5309-5317	1	1
		TQEVFAQVK	778-786	0				EAMYTPHTV	5314-5322	1	1
		AQALNTLVK	956-964	0				AMYTPHTVL	5315-5323	1	1
		VLPFNDGVY	83-91	0				CGACIRRPF	5340-5348	1	1
		SFKEELDKY	1147-1155	0				GACIRRPFL	5341-5349	1	1
		ATRFASVYA	344-352	0				ISTSHKLVL	5359-5367	1	1
		DDFTGCVIA	427-435	0				YCKSHKPPI	5395-5403	1	1
		TTEILPVSM	723-731	0				KSHKPPISF	5397-5405	1	1
		MVTIMLCCM	1229-1237	0				HKPPISFPL	5399-5407	1	1
		VYAWNRKRI	350-358	0				NRNYVFTGY	5501-5509	1	1
		QLSSNFGAI	965-973	0				PPGTGKSHF	5607-5615	1	1
		SPDVDLGDI	1161-1169	0				YTACSHAAV	5630-5638	1	1
		PFLGVYYHK	139-147	0				KCSRIIPAR	5653-5661	1	1
		LEGKQGNFK	179-187	0				RIIPARARV	5656-5664	1	1
		KNLREFVFK	187-195	0				IPARARVEC	5658-5666	1	1
		PKKSTNLVK	527-535	0				PARARVECF	5659-5667	1	1
		VTYVPAQEK	1065-1073	0				ETTADIVVF	5689-5697	1	1
		KEELDKYFK	1149-1157	0				DEISMATNY	5698-5706	1	1
		IDRLNEVAK	1183-1191	0				ISMATNYDL	5700-5708	1	1
		VDLPIGINI	227-235	0				KTIGPDMFL	5754-5762	1	1
		ESIVRFPNI	324-332	0				HKDKSAQCF	5788-5796	1	1
		PQTLEILDI	579-587	0				ITHDVSSAI	5804-5812	1	1
		CSFGGVSVI	590-598	0				SSAINRPQI	5809-5817	1	1
		AEVQIDRLI	989-997	0				INRPQIGVV	5812-5820	1	1
		EVFAQVKQI	780-788	0				SPYNSQNAV	5837-5845	1	1
		HADQLTPTW	625-633	0				QNAVASKIL	5842-5850	1	1
		GNYNYLYRL	447-455	0				SSQGSEYDY	5859-5867	1	1
		NVYADSFVI	394-402	0				NRFNVAITR	5883-5891	1	1
		QTYVTQQLI	1005-1013	0				NVAITRAKV	5886-5894	1	1
		LIAIVMVTI	1224-1232	0				IPRRNVATL	5916-5924	1	1
		RGDEVRQIA	403-411	0				HPTQAPTHL	5944-5952	1	1
		VLSFELLHA	512-520	0				DIPGIPKDM	5966-5974	1	1
		HLMSFPQSA	1048-1056	0				PGIPKDMTY	5968-5976	1	1
		LGKYEQYIK	1203-1211	0				RRLISMMGF	5977-5985	1	1
		FVFLVLLPL	2-10	0				TREEAIRHV	6000-6008	1	1
		QGFSALEPL	218-226	0				AKPPPGDQF	6063-6071	1	1
		QNAQALNTL	954-962	0				SDRVVFVLW	6103-6111	1	1
		FRKSNLKPF	456-464	0				HVASCDAIM	6193-6201	1	1
		PYRVVVLSF	507-515	0				ASCDAIMTR	6195-6203	1	1
		PFFSNVTWF	57-65	0				CDAIMTRCL	6197-6205	1	1
		QNVLYENQK	913-921	0				HSDKFTDGV	6298-6306	1	1
		SSTASALGK	939-947	0				HGKQVVSDI	6380-6388	1	1
		KCYGVSPTK	378-386	0				KQVVSDIDY	6382-6390	1	1
		SEPVLKGVK	1261-1269	0				ATCITRCNL	6396-6404	1	1
		PFNDGVYFA	85-93	0				YNMMISAGF	6423-6431	1	1
		DYSVLYNSA	364-372	0				PTETICAPL	6563-6571	1	1
		IQDSLSSTA	934-942	0				GVLITEGSV	6592-6600	1	1
		FCGKGYHLM	1042-1050	0				TYFTQSRNL	6644-6652	1	1
		LGDISGINA	1166-1174	0				TDAQTGSSK	6733-6741	1	1
		SNVTWFHAI	60-68	0				AQTGSSKCV	6735-6743	1	1
		NCTEVPVAI	616-624	0				VEIIKSQDL	6755-6763	1	1
		ASVYAWNRK	348-356	0				TIDYTEISF	6773-6781	1	1
		LPDPSKPSK	806-814	0				IDYTEISFM	6774-6782	1	1
		SECVLGQSK	1030-1038	0				DYTEISFML	6775-6783	1	1
		YHKNNKSWM	145-153	0				YTEISFMLW	6776-6784	1	1
		NDPFLGVYY	137-145	0				MLWCKDGHV	6782-6790	1	1
		RVDFCGKGY	1039-1047	0				CKDGHVETF	6785-6793	1	1
		VIKVCEFQF	127-135	0				QPGVAMPNL	6804-6812	1	1
		NLLLQYGSF	751-759	0				GIMMNVAKY	6837-6845	1	1
		LGQSKRVDF	1034-1042	0				MNVAKYTQL	6840-6848	1	1
		VFAQVKQIY	781-789	0				KGVAPGTAV	6874-6882	1	1
		TRGVYYPDK	33-41	0				GVAPGTAVL	6875-6883	1	1
		NNATNVVIK	121-129	0				FVSDADSTL	6901-6909	1	1
		WNSNNLDSK	436-444	0				VSDADSTLI	6902-6910	1	1
		NDILSRLDK	978-986	0				TLIGDCATV	6908-6916	1	1
		VYYPDKVFR	36-44	0				GDCATVHTA	6911-6919	1	1
		LQPRTFLLK	270-278	0				WDLIISDMY	6922-6930	1	1
		LIDLQELGK	1197-1205	0				MYDPKTKNV	6929-6937	1	1
		DSFKEELDK	1146-1154	0				KENDSKEGF	6939-6947	1	1
		GRLQSLQTY	999-1007	0				ENDSKEGFF	6940-6948	1	1
		GVVFLHVTY	1059-1067	0				SKEGFFTYI	6943-6951	1	1
		SQCVNLTTR	13-21	0				GFFTYICGF	6946-6954	1	1
		YYVGYLQPR	265-273	0				AIKITEHSW	6966-6974	1	1
		HWFVTQRNF	1101-1109	0				NASSSEAFL	6996-7004	1	1
		VGYLQPRTF	267-275	0				ASSSEAFLI	6997-7005	1	1
		VLTESNKKF	551-559	0				EAFLIGCNY	7001-7009	1	1
		LQIPFAMQM	894-902	0				AFLIGCNYL	7002-7010	1	1
		KVTLADAGF	825-833	0				KPREQIDGY	7012-7020	1	1
		WPWYIWLGF	1212-1220	0				REQIDGYVM	7014-7022	1	1
		GDCLGDIAA	838-846	0				QIDGYVMHA	7016-7024	1	1
		VNNATNVVI	120-128	0				EGQINDMIL	7062-7070	1	1
		VTLADAGFI	826-834	0				GFGDSVEEV	30-38	0	1
		ELGKYEQYI	1202-1210	0				FGDSVEEVL	31-39	0	1
		GNFKNLREF	184-192	0				HLKDGTCGL	45-53	0	1
		FTNVYADSF	392-400	0				LKDGTCGLV	46-54	0	1
		APATVCGPK	520-528	0				EQPYVFIKR	65-73	0	1
		TGVLTESNK	549-557	0				VFIKRSDAR	69-77	0	1
		IAIVMVTIM	1225-1233	0				EIPVAYRKV	113-121	0	1
		VYADSFVIR	395-403	0				IPVAYRKVL	114-122	0	1
		PLLTDEMIA	863-871	0				PVAYRKVLL	115-123	0	1
		FLHVTYVPA	1062-1070	0				GADLKSFDL	137-145	0	1
		LQDVVNQNA	948-956	0				PYEDFQENW	153-161	0	1
		EIDRLNEVA	1182-1190	0				ECIKDLLAR	199-207	0	1
		RFDNPVLPF	78-86	0				CCREHEHEI	230-238	0	1
		NLCPFGEVF	334-342	0				REHEHEIAW	232-240	0	1
		LVKNKCVNF	533-541	0				EHEHEIAWY	233-241	0	1
		KNKCVNFNF	535-543	0				HEIAWYTER	236-244	0	1
		STQDLFLPF	50-58	0				AWYTERSEK	239-247	0	1
		FRVQPTESI	318-326	0				YTERSEKSY	241-249	0	1
		GNCDVVIGI	1124-1132	0				ERSEKSYEL	243-251	0	1
		SVYAWNRKR	349-357	0				FEIKLAKKF	255-263	0	1
		GVLTESNKK	550-558	0				KLAKKFDTF	258-266	0	1
		PLVDLPIGI	225-233	0				PNECNQMCL	309-317	0	1
		VDLGDISGI	1164-1172	0				ETSWQTGDF	328-336	0	1
		GSFCTQLNR	757-765	0				TSWQTGDFV	329-337	0	1
		TYVTQQLIR	1006-1014	0				CEFCGTENL	341-349	0	1
		KHTPINLVR	206-214	0				CPACHNSEV	370-378	0	1
		FLPFQQFGR	559-567	0				GPEHSLAEY	379-387	0	1
		IADTTDAVR	569-577	0				AEYHNESGL	385-393	0	1
		DCLGDIAAR	839-847	0				NESGLKTIL	389-397	0	1
		TKTSVDCTM	732-740	0				RKGGRTIAF	398-406	0	1
		LPFFSNVTW	56-64	0				TIAFGGCVF	403-411	0	1
		QSLLIVNNA	115-123	0				AFGGCVFSY	405-413	0	1
		SEFRVYSSA	155-163	0				FGGCVFSYV	406-414	0	1
		LYENQKLIA	916-924	0				GCHNKCAYW	415-423	0	1
		LEILDITPC	582-590	0				EIAIILASF	472-480	0	1
		MLCCMTSCC	1233-1241	0				SFSASTSAF	479-487	0	1
		GAALQIPFA	891-899	0				FSASTSAFV	480-488	0	1
		SPTKLNDLC	383-391	0				VESCGNFKV	503-511	0	1
		FNKVTLADA	823-831	0				FASEAARVV	536-544	0	1
		WYIWLGFIA	1214-1222	0				TSDLATNNL	587-595	0	1
	orf1ab polyprotein	NNFCGPDGY	188-196	1				LATNNLVVM	590-598	0	1
		ASHMYCSFY	917-925	1				EKFKEGVEF	633-641	0	1
		PTDNYITTY	1321-1329	1				KFKEGVEFL	634-642	0	1
		FVSLAIDAY	5251-5259	1				ISTCACEIV	652-660	0	1
		KDGHVETFY	6786-6794	1				EVVLKTGDL	755-763	0	1
		FTEQPIDLV	1907-1915	1				CALAPNMMV	800-808	0	1
		NTFSSTFNV	2596-2604	1				LKGGAPTKV	815-823	0	1
		FKDASGKPV	2922-2930	1				DEWSMATYY	898-906	0	1
		INNARDGCV	4049-4057	1				EWSMATYYL	899-907	0	1
		QVVSDIDYV	6383-6391	1				WSMATYYLF	900-908	0	1
		HFDGQQGEV	6466-6474	1				YLFDESGEF	906-914	0	1
		WAKRNIKPV	6510-6518	1				FDESGEFKL	908-916	0	1
		CHNKCAYWV	416-424	1				EFKLASHMY	913-921	0	1
		PGFNEKTHV	6-14	1				LASHMYCSF	916-924	0	1
		MAYITGGVV	598-606	1				EGDCEEEEF	933-941	0	1
		CAKEIKESV	667-675	1				EEFEPSTQY	939-947	0	1
		FCDLKGKYV	4342-4350	1				FEPSTQYEY	941-949	0	1
		KINAACRKV	6229-6237	1				EDDYQGKPL	952-960	0	1
		SYEQFKKGV	1775-1783	1				EFGATSAAL	961-969	0	1
		GKQATKYLV	1790-1798	1				EEEQEEDWL	972-980	0	1
		SGKVEGCMV	3273-3281	1				NSFSGYLKL	1026-1034	0	1
		KPCIKVATV	3850-3858	1				DYIATNGPL	1089-1097	0	1
		SSKLWAQCV	3884-3892	1				IATNGPLKV	1091-1099	0	1
		RKSNHNFLV	3323-3331	1				GHNLAKHCL	1107-1115	0	1
		CDRAMPNML	5014-5022	1				LAKHCLHVV	1110-1118	0	1
		GVAPGTAVL	6875-6883	1				LLKSAYENF	1130-1138	0	1
		DMSKFPLKL	7044-7052	1				QHEVLLAPL	1140-1148	0	1
		PVAYRKVLL	115-123	1				HEVLLAPLL	1141-1149	0	1
		NESGLKTIL	389-397	1				FGADPIHSL	1154-1162	0	1
		KFKEGVEFL	634-642	1				YLAVFDKNL	1174-1182	0	1
		FGADPIHSL	1154-1162	1				IAEIPKEEV	1203-1211	0	1
		MQTMLFTML	4029-4037	1				FITESKPSV	1214-1222	0	1
		DFVENPDIL	4556-4564	1				NLHPDSATL	1262-1270	0	1
		EGSVAYESL	2940-2948	1				LHPDSATLV	1263-1271	0	1
		AHAEETRKL	1380-1388	1				LKKDAPYIV	1279-1287	0	1
		VHFISNSWL	2356-2364	1				EEAKTVLKK	1340-1348	0	1
		VAFNTLLFL	3078-3086	1				AKTVLKKCK	1342-1350	0	1
		KSREETGLL	722-730	1				VLKKCKSAF	1345-1353	0	1
		ASAVVLLIL	3686-3694	1				AHAEETRKL	1380-1388	0	1
		YSDVENPHL	4998-5006	1				PEEHFIETI	1497-1505	0	1
		DQFKHLIPL	6069-6077	1				EHFIETISL	1499-1507	0	1
		DYLVSTQEF	3812-3820	1				ETISLAGSY	1503-1511	0	1
		VAKHDFFKF	4488-4496	1				SLAGSYKDW	1506-1514	0	1
		FVVSTGYHF	4732-4740	1				AGSYKDWSY	1508-1516	0	1
		FSTFEEAAL	3172-3180	1				SYSGQSTQL	1515-1523	0	1
		GACIRRPFL	5341-5349	1				IEFLKRGDK	1525-1533	0	1
		HKPPISFPL	5399-5407	1				TSNPTTFHL	1538-1546	0	1
		DTKFKTEGL	5955-5963	1				ITFDNLKTL	1551-1559	0	1
		IGPERTCCL	6126-6134	1				TFDNLKTLL	1552-1560	0	1
		MNVAKYTQL	6840-6848	1				NINLHTQVV	1576-1584	0	1
		PYEDFQENW	153-161	1				GQQFGPTYL	1591-1599	0	1
		KGFCKLHNW	2442-2450	1				YYHTTDPSF	1634-1642	0	1
		KSHNIALIW	2705-2713	1				YHTTDPSFL	1635-1643	0	1
		KQFDTYNLW	6437-6445	1				IKWADNNCY	1667-1675	0	1
		AIKITEHSW	6966-6974	1				KWADNNCYL	1668-1676	0	1
		TQYNRYLAL	3202-3210	1				NNCYLATAL	1672-1680	0	1
		FSNSGSDVL	3241-3249	1				NCYLATALL	1673-1681	0	1
		TQWSLFFFL	3598-3606	1				ELKFNPPAL	1687-1695	0	1
		YLAVFDKNL	1174-1182	1				YRARAGEAA	1700-1708	0	1
		KHITSKETL	1837-1845	1				ARAGEAANF	1702-1710	0	1
		SFGGASCCL	4320-4328	1				GEAANFCAL	1705-1713	0	1
		SIKNFKSVL	5170-5178	1				AANFCALIL	1707-1715	0	1
		QEYADVFHL	5267-5275	1				NFCALILAY	1709-1717	0	1
		CANGQVFGL	5408-5416	1				ILAYCNKTV	1714-1722	0	1
		SHFAIGLAL	5613-5621	1				TMSYLFQHA	1731-1739	0	1
		RHHANEYRL	6410-6418	1				SYLFQHANL	1733-1741	0	1
		QPGVAMPNL	6804-6812	1				CGQQQTTLK	1755-1763	0	1
		EMVMCGGSL	5057-5065	1				QQQTTLKGV	1757-1765	0	1
		CEFCGTENL	341-349	1				LKGVEAVMY	1762-1770	0	1
		NSFSGYLKL	1026-1034	1				SYEQFKKGV	1775-1783	0	1
		NCYLATALL	1673-1681	1				APPAQYELK	1809-1817	0	1
		TISSFKWDL	2310-2318	1				QYELKHGTF	1813-1821	0	1
		GDSCNNYML	2667-2675	1				TGNYQCGHY	1828-1836	0	1
		AMKYNYEPL	3497-3505	1				GNYQCGHYK	1829-1837	0	1
		KGTHHWLLL	3577-3585	1				YKGPITDVF	1859-1867	0	1
		TTCFSVAAL	4785-4793	1				DVFYKENSY	1865-1873	0	1
		AKCWTETDL	5189-5197	1				NYYKKDNSY	1898-1906	0	1
		YIRKLHDEL	5279-5287	1				YYKKDNSYF	1899-1907	0	1
		VLWAHGFEL	6109-6117	1				NASFDNFKF	1922-1930	0	1
		PTETICAPL	6563-6571	1				ASFDNFKFV	1923-1931	0	1
		ERSEKSYEL	243-251	1				DNIKFADDL	1933-1941	0	1
		EFGATSAAL	961-969	1				YKKPASREL	1947-1955	0	1
		EVVLKTGDL	755-763	1				KPASRELKV	1949-1957	0	1
		AMYTPHTVL	5315-5323	1				GDVVAIDYK	1965-1973	0	1
		IPRRNVATL	5916-5924	1				VVAIDYKHY	1967-1975	0	1
		QQWGFTGNL	6170-6178	1				DYKHYTPSF	1971-1979	0	1
		ELKFNPPAL	1687-1695	1				KHYTPSFKK	1973-1981	0	1
		MPYFFTLLL	2169-2177	1				PSFKKGAKL	1977-1985	0	1
		QTSITSAVL	3254-3262	1				SFKKGAKLL	1978-1986	0	1
		MCASLKELL	3527-3535	1				TYKPNTWCI	2002-2010	0	1
		IFFITGNTL	3768-3776	1				YKPNTWCIR	2003-2011	0	1
		TYFTQSRNL	6644-6652	1				RCLWSTKPV	2011-2019	0	1
		NKGAGGHSY	128-136	1				VETSNSFDV	2019-2027	0	1
		FEPSTQYEY	941-949	1				ETSNSFDVL	2020-2028	0	1
		EYTFEKGDY	5521-5529	1				TSNSFDVLK	2021-2029	0	1
		TSWQTGDFV	329-337	1				LKSEDAQGM	2028-2036	0	1
		STSAFVETV	483-491	1				MDNLACEDL	2036-2044	0	1
		DIVEEAKKV	1044-1052	1				LACEDLKPV	2039-2047	0	1
		IAEIPKEEV	1203-1211	1				LKPVSEEVV	2044-2052	0	1
		GGQPITNCV	4287-4295	1				ILKPANNSL	2076-2084	0	1
		NLIDSYFVV	4456-4464	1				NSLKITEEV	2082-2090	0	1
		TNNVAFQTV	4794-4802	1				LKTLATHGL	2119-2127	0	1
		CLAVHECFV	6204-6212	1				LATHGLAAV	2122-2130	0	1
		DFIPMDSTV	6719-6727	1				TIANYAKPF	2137-2145	0	1
		PTTIAKNTV	2195-2203	1				IANYAKPFL	2138-2146	0	1
		MSAFAMMFV	3621-3629	1				FTRSTNSRI	2182-2190	0	1
		TDTPKGPKV	4217-4225	1				PTTIAKNTV	2195-2203	0	1
		FCSQHTMLV	5204-5212	1				FNYLKSPNF	2215-2223	0	1
		GVLITEGSV	6592-6600	1				LKSPNFSKL	2218-2226	0	1
		FLKRGDKSV	1527-1535	1				KSPNFSKLI	2219-2227	0	1
		ESSAKSASV	2551-2559	1				SLIYSTAAL	2242-2250	0	1
		CYNGSPSGV	3380-3388	1				YCTGYREGY	2262-2270	0	1
		ATVAYFNMV	3645-3653	1				CTGYREGYL	2263-2271	0	1
		GTGTSTDVV	4415-4423	1				QITISSFKW	2308-2316	0	1
		HHSIGFDYV	6153-6161	1				TISSFKWDL	2310-2318	0	1
		ISAGFSLWV	6427-6435	1				AFGLVAEWF	2320-2328	0	1
		PVSIINNTV	6475-6483	1				FGLVAEWFL	2321-2329	0	1
		EGYAFEHIV	6680-6688	1				AEWFLAYIL	2325-2333	0	1
		TKYTMADLV	4512-4520	1				EWFLAYILF	2326-2334	0	1
		DFIDTKRGV	220-228	1				LAYILFTRF	2329-2337	0	1
		GFMGRIRSV	295-303	1				GLAAIMQLF	2342-2350	0	1
		TASDTYACW	6144-6152	1				LAAIMQLFF	2343-2351	0	1
		RTIKVFTTV	1566-1574	1				AIMQLFFSY	2345-2353	0	1
		PTDQSSYIV	2483-2491	1				IMQLFFSYF	2346-2354	0	1
		QNCVLKLKV	3346-3354	1				QLFFSYFAV	2348-2356	0	1
		NINLHTQVV	1576-1584	1				FFSYFAVHF	2350-2358	0	1
		ISAARQGFV	2634-2642	1				FSYFAVHFI	2351-2359	0	1
		QLLFVVEVV	4860-4868	1				AVHFISNSW	2355-2363	0	1
		YTACSHAAV	5630-5638	1				VHFISNSWL	2356-2364	0	1
		CRRCPAEIV	5765-5773	1				RMYIFFASF	2382-2390	0	1
		TQFNYYKKV	6626-6634	1				MYIFFASFY	2383-2391	0	1
		NGGAYTRYV	178-186	1				YIFFASFYY	2384-2392	0	1
		TVASLINTL	1430-1438	1				NSSTCMMCY	2405-2413	0	1
		DNIKFADDL	1933-1941	1				CMMCYKRNR	2409-2417	0	1
		IANYAKPFL	2138-2146	1				YKRNRATRV	2413-2421	0	1
		VSTSGRWVL	2998-3006	1				KGFCKLHNW	2442-2450	0	1
		NFTIKGSFL	3396-3404	1				TFCAGSTFI	2457-2465	0	1
		CYFGLFCLL	3792-3800	1				GSTFISDEV	2461-2469	0	1
		KNSIDAFKL	3832-3840	1				SKCEESSAK	2547-2555	0	1
		QSADAQSFL	4392-4400	1				PMEKLKTLV	2605-2613	0	1
		YRGTTTYKL	5535-5543	1				AEAELAKNV	2616-2624	0	1
		CTGYREGYL	2263-2271	1				AELAKNVSL	2618-2626	0	1
		ECPNFVFPL	269-277	1				FISAARQGF	2633-2641	0	1
		HGGGVAGAL	1067-1075	1				KDVVECLKL	2649-2657	0	1
		VLKKLKKSL	3976-3984	1				VAKSHNIAL	2703-2711	0	1
		LVEVEKGVL	53-61	1				KSHNIALIW	2705-2713	0	1
		EGATTCGYL	352-360	1				IALKGGKIV	2758-2766	0	1
		KCKSAFYIL	1348-1356	1				NWLKQLIKV	2768-2776	0	1
		HEGKTFYVL	1613-1621	1				HTDFSSEII	2799-2807	0	1
		RANNTKGSL	2528-2536	1				DFSSEIIGY	2801-2809	0	1
		RSAAKKNNL	2730-2738	1				RDIASTDTC	2818-2826	0	1
		TNGDFLHFL	2877-2885	1				DIASTDTCF	2819-2827	0	1
		FCYMHHMEL	3422-3430	1				IASTDTCFA	2820-2828	0	1
		RYMNSQGLL	3821-3829	1				STDTCFANK	2822-2830	0	1
		ELFENKTTL	6493-6501	1				CFANKHADF	2826-2834	0	1
		AIASEFSSL	3943-3951	1				KHADFDTWF	2830-2838	0	1
		DYDYYRYNL	4844-4852	1				DFDTWFSQR	2833-2841	0	1
		KDLLARAGK	202-210	1				WFSQRGGSY	2837-2845	0	1
		IIIGGAKLK	693-701	1				TTNGDFLHF	2876-2884	0	1
		RKQDDKKIK	1225-1233	1				TDFATSACV	2906-2914	0	1
		GGTTEMLAK	1307-1315	1				DFATSACVL	2907-2915	0	1
		KLFAAETLK	5455-5463	1				VLAAECTIF	2914-2922	0	1
		YDAQPCSDK	6276-6284	1				YCRHGTCER	2983-2991	0	1
		VMVELVAEL	84-92	1				TCERSEAGV	2988-2996	0	1
		EDDYQGKPL	952-960	1				CVSTSGRWV	2997-3005	0	1
		YDKLVSSFL	1183-1191	1				VSTSGRWVL	2998-3006	0	1
		PYCYDTNVL	2931-2939	1				AFGEYSHVV	3070-3078	0	1
		EAACCHLAK	3228-3236	1				GEYSHVVAF	3072-3080	0	1
		TGVHAGTDL	3432-3440	1				FWITIAYII	3138-3146	0	1
		RDAAMQRKL	3993-4001	1				ITIAYIICI	3140-3148	0	1
		GTGTIYTEL	4201-4209	1				ISTKHFYWF	3148-3156	0	1
		GFPFNKWGK	4895-4903	1				STKHFYWFF	3149-3157	0	1
		RSQMEIDFL	6658-6666	1				HFYWFFSNY	3152-3160	0	1
		DEFIERYKL	6671-6679	1				FYWFFSNYL	3153-3161	0	1
		RFKESPFEL	6709-6717	1				NYLKRRVVF	3159-3167	0	1
		TRSTNSRIK	2183-2191	1				FNGVSFSTF	3167-3175	0	1
		FSSEIIGYK	2802-2810	1				FSTFEEAAL	3172-3180	0	1
		RGGSYTNDK	2841-2849	1				TQYNRYLAL	3202-3210	0	1
		VLHDIGNPK	6253-6261	1				KYKYFSGAM	3213-3221	0	1
		VESCGNFKV	503-511	1				YREAACCHL	3226-3234	0	1
		CALAPNMMV	800-808	1				DFSNSGSDV	3240-3248	0	1
		LKGGAPTKV	815-823	1				FSNSGSDVL	3241-3249	0	1
		VSVSSPDAV	1475-1483	1				SGKVEGCMV	3273-3281	0	1
		SYTTTIKPV	1872-1880	1				SMQNCVLKL	3344-3352	0	1
		KPASRELKV	1949-1957	1				QNCVLKLKV	3346-3354	0	1
		VVSTTTNIV	2149-2157	1				TANPKTPKY	3356-3364	0	1
		NWLKQLIKV	2768-2776	1				NPKTPKYKF	3358-3366	0	1
		AGGIVAIVV	3049-3057	1				PKTPKYKFV	3359-3367	0	1
		SMWALIISV	3732-3740	1				QPGQTFSVL	3370-3378	0	1
		RSEDKRAKV	4017-4025	1				QTFSVLACY	3373-3381	0	1
		PNLAWPLIV	4120-4128	1				DFNLVAMKY	3492-3500	0	1
		MYDPKTKNV	6929-6937	1				NLVAMKYNY	3494-3502	0	1
		HFAWWTAFV	6984-6992	1				AMKYNYEPL	3497-3505	0	1
		TGTGQAITV	4302-4310	1				SAQTGIAVL	3517-3525	0	1
		SVFNICQAV	5084-5092	1				DMCASLKEL	3526-3534	0	1
		NYVFTGYRV	5503-5511	1				MCASLKELL	3527-3535	0	1
		CDTLKEILV	4531-4539	1				DEFTPFDVV	3552-3560	0	1
		FACVVADAV	871-879	1				TIKGTHHWL	3575-3583	0	1
		LFAYTKRNV	4919-4927	1				IKGTHHWLL	3576-3584	0	1
		AATRGATVV	4972-4980	1				KGTHHWLLL	3577-3585	0	1
		CCKCCYDHV	5350-5358	1				QSTQWSLFF	3596-3604	0	1
		CFKMFYKGV	5795-5803	1				STQWSLFFF	3597-3605	0	1
		SQGSEYDYV	5860-5868	1				TQWSLFFFL	3598-3606	0	1
		GLFKDCSKV	5931-5939	1				PFAMGIIAM	3613-3621	0	1
		IIRENNRVV	7079-7087	1				MGIIAMSAF	3616-3624	0	1
		GGCINANQV	4877-4885	1				IAMSAFAMM	3619-3627	0	1
		FASEAARVV	536-544	1				AMSAFAMMF	3620-3628	0	1
		QMAPISAMV	2373-2381	1				MSAFAMMFV	3621-3629	0	1
		PKTPKYKFV	3359-3367	1				PSLATVAYF	3642-3650	0	1
		DEFTPFDVV	3552-3560	1				FKLKDCVMY	3677-3685	0	1
		GNKIADKYV	5104-5112	1				CVMYASAVV	3682-3690	0	1
		INRPQIGVV	5812-5820	1				VMYASAVVL	3683-3691	0	1
		TREEAIRHV	6000-6008	1				MYASAVVLL	3684-3692	0	1
		PPTSFGPLV	4714-4722	1				DQAISMWAL	3728-3736	0	1
		TSNPTTFHL	1538-1546	1				AISMWALII	3730-3738	0	1
		GQQFGPTYL	1591-1599	1				SMWALIISV	3732-3740	0	1
		SYLFQHANL	1733-1741	1				MFLARGIVF	3752-3760	0	1
		AELAKNVSL	2618-2626	1				ARGIVFMCV	3755-3763	0	1
		SAQTGIAVL	3517-3525	1				GIVFMCVEY	3757-3765	0	1
		HAASGNLLL	4773-4781	1				MCVEYCPIF	3761-3769	0	1
		QPRVEKKKL	285-293	1				IFFITGNTL	3768-3776	0	1
		EEEQEEDWL	972-980	1				YFCTCYFGL	3788-3796	0	1
		AKLLHKPIV	1983-1991	1				FCTCYFGLF	3789-3797	0	1
		LATHGLAAV	2122-2130	1				TCYFGLFCL	3791-3799	0	1
		IFFASFYYV	2385-2393	1				CYFGLFCLL	3792-3800	0	1
		TRVECTTIV	2419-2427	1				KNSIDAFKL	3832-3840	0	1
		TCATTRQVV	2743-2751	1				SSKLWAQCV	3884-3892	0	1
		IALKGGKIV	2758-2766	1				LAKDTTEAF	3900-3908	0	1
		AGTDTTITV	3457-3465	1				TTEAFEKMV	3904-3912	0	1
		VECFDKFKV	5664-5672	1				EAFEKMVSL	3906-3914	0	1
		TETAHSCNV	5874-5882	1				AFEKMVSLL	3907-3915	0	1
		MGFKMNYQV	5983-5991	1				AFATAQEAY	3956-3964	0	1
		PAFDKSAFV	6354-6362	1				VANGDSEVV	3968-3976	0	1
		CTGSIPCSV	2282-2290	1				ANGDSEVVL	3969-3977	0	1
		TCERSEAGV	2988-2996	1				DSEVVLKKL	3972-3980	0	1
		DQTYHPNCV	4683-4691	1				EVVLKKLKK	3974-3982	0	1
		HSDKFTDGV	6298-6306	1				VLKKLKKSL	3976-3984	0	1
		PAHISTIGV	6545-6553	1				SEFDRDAAM	3989-3997	0	1
		AQTGSSKCV	6735-6743	1				DQAMTQMYK	4006-4014	0	1
		ASFDNFKFV	1923-1931	1				MTQMYKQAR	4009-4017	0	1
		SEDNQTTTI	994-1002	1				KQARSEDKR	4014-4022	0	1
		QRKYKGIKI	1403-1411	1				RSEDKRAKV	4017-4025	0	1
		EEVVENPTI	2049-2057	1				TTFTYASAL	4087-4095	0	1
		NDVSFLAHI	3118-3126	1				TFTYASALW	4088-4096	0	1
		TYASALWEI	4090-4098	1				MDNSPNLAW	4116-4124	0	1
		FFTYICGFI	6947-6955	1				NSPNLAWPL	4118-4126	0	1
		IFWRNTNPI	7027-7035	1				PNLAWPLIV	4120-4128	0	1
		NWYDFGDFI	4607-4615	1				CTDDNALAY	4163-4171	0	1
		GADLKSFDL	137-145	1				TDDNALAYY	4164-4172	0	1
		KCSAYTVEL	856-864	1				ALAYYNTTK	4168-4176	0	1
		KTIGPDMFL	5754-5762	1				KGGRFVLAL	4176-4184	0	1
		QNAVASKIL	5842-5850	1				GGRFVLALL	4177-4185	0	1
		AFLIGCNYL	7002-7010	1				DLKWARFPK	4190-4198	0	1
		ISNEKQEIL	1360-1368	1				EANMDQESF	4313-4321	0	1
		SYSGQSTQL	1515-1523	1				SFGGASCCL	4320-4328	0	1
		YHTTDPSFL	1635-1643	1				CHIDHPNPK	4332-4340	0	1
		SLIYSTAAL	2242-2250	1				NPKGFCDLK	4338-4346	0	1
		LFTRFFYVL	2333-2341	1				GFCDLKGKY	4341-4349	0	1
		VENMTPRDL	2680-2688	1				FCDLKGKYV	4342-4350	0	1
		ATCITRCNL	6396-6404	1				PTTCANDPV	4353-4361	0	1
		NGMNGRTIL	3537-3545	1				AFDIYNDKV	4426-4434	0	1
		FGDSVEEVL	31-39	1				DKVAGFAKF	4432-4440	0	1
		PNECNQMCL	309-317	1				KVAGFAKFL	4433-4441	0	1
		NIGEQKSIL	522-530	1				AKFLKTNCC	4438-4446	0	1
		HEVLLAPLL	1141-1149	1				FLKTNCCRF	4440-4448	0	1
		TFDNLKTLL	1552-1560	1				NYQHEETIY	4471-4479	0	1
		EAVMYMGTL	1766-1774	1				NLLKDCPAV	4480-4488	0	1
		NIIIWFLLL	2228-2236	1				LKDCPAVAK	4482-4490	0	1
		ISDEVARDL	2465-2473	1				VAKHDFFKF	4488-4496	0	1
		QKTYERHSL	2510-2518	1				FDEGNCDTL	4526-4534	0	1
		KDVVECLKL	2649-2657	1				NCDTLKEIL	4530-4538	0	1
		AFEKMVSLL	3907-3915	1				CDTLKEILV	4531-4539	0	1
		GGRFVLALL	4177-4185	1				TYNCCDDDY	4540-4548	0	1
		PTTCANDPV	4353-4361	1				YNCCDDDYF	4541-4549	0	1
		LANECAQVL	5047-5055	1				DYFNKKDWY	4547-4555	0	1
		ISTSHKLVL	5359-5367	1				FNKKDWYDF	4549-4557	0	1
		SNVANYQKV	5588-5596	1				NKKDWYDFV	4550-4558	0	1
		ISMATNYDL	5700-5708	1				GNWYDFGDF	4606-4614	0	1
		HPTQAPTHL	5944-5952	1				YIKWDLLKY	4657-4665	0	1
		VEIIKSQDL	6755-6763	1				KWDLLKYDF	4659-4667	0	1
		EGQINDMIL	7062-7070	1				DFTEERLKL	4666-4674	0	1
		CPACHNSEV	370-378	1				FTEERLKLF	4667-4675	0	1
		FGGCVFSYV	406-414	1				EERLKLFDR	4669-4677	0	1
		IGCNHTGVV	431-439	1				ERLKLFDRY	4670-4678	0	1
		ISTCACEIV	652-660	1				RLKLFDRYF	4671-4679	0	1
		SEAVEAPLV	771-779	1				KLFDRYFKY	4673-4681	0	1
		LAKHCLHVV	1110-1118	1				LFDRYFKYW	4674-4682	0	1
		LKKDAPYIV	1279-1287	1				YFKYWDQTY	4678-4686	0	1
		ILAYCNKTV	1714-1722	1				DQTYHPNCV	4683-4691	0	1
		NSLKITEEV	2082-2090	1				DDRCILHCA	4695-4703	0	1
		NVAITRAKV	5886-5894	1				RCILHCANF	4697-4705	0	1
		GCHATREAV	6018-6026	1				ILHCANFNV	4699-4707	0	1
		IATNGPLKV	1091-1099	1				LHCANFNVL	4700-4708	0	1
		RKHTTCCSL	5032-5040	1				HCANFNVLF	4701-4709	0	1
		RKHFSMMIL	5142-5150	1				FNVLFSTVF	4705-4713	0	1
		LHPDSATLV	1263-1271	1				FPPTSFGPL	4713-4721	0	1
		LACEDLKPV	2039-2047	1				PPTSFGPLV	4714-4722	0	1
		AEAELAKNV	2616-2624	1				FVVSTGYHF	4732-4740	0	1
		KRRVVFNGV	3162-3170	1				DKRTTCFSV	4782-4790	0	1
		GFNIDYDCV	3412-3420	1				TTCFSVAAL	4785-4793	0	1
		TTEAFEKMV	3904-3912	1				TNNVAFQTV	4794-4802	0	1
		PNNTDFSRV	6053-6061	1				NKDFYDFAV	4808-4816	0	1
		NKDFYDFAV	4808-4816	1				DFYDFAVSK	4810-4818	0	1
		NRARTVAGV	4944-4952	1				YDFAVSKGF	4812-4820	0	1
		CESHGKQVV	6377-6385	1				DFAVSKGFF	4813-4821	0	1
		EHEHEIAWY	233-241	1				GFFKEGSSV	4819-4827	0	1
		GTFTCASEY	1819-1827	1				FKEGSSVEL	4821-4829	0	1
		DVFYKENSY	1865-1873	1				KEGSSVELK	4822-4830	0	1
		VVAIDYKHY	1967-1975	1				GSSVELKHF	4824-4832	0	1
		WFSQRGGSY	2837-2845	1				SSVELKHFF	4825-4833	0	1
		YTPSKLIEY	2897-2905	1				SVELKHFFF	4826-4834	0	1
		KSDGTGTIY	4198-4206	1				FAQDGNAAI	4834-4842	0	1
		EDQDALFAY	4914-4922	1				AISDYDYYR	4841-4849	0	1
		EPEFYEAMY	5309-5317	1				ISDYDYYRY	4842-4850	0	1
		GIMMNVAKY	6837-6845	1				PTMCDIRQL	4853-4861	0	1
		CASEYTGNY	1823-1831	1				TMCDIRQLL	4854-4862	0	1
		EFSSNVANY	5585-5593	1				MCDIRQLLF	4855-4863	0	1
		SMMGFKMNY	5981-5989	1				FDCYDGGCI	4872-4880	0	1
		AKTVLKKCK	1342-1350	1				EDQDALFAY	4914-4922	0	1
		AWYTERSEK	239-247	1				TITQMNLKY	4930-4938	0	1
		AFHTPAFDK	6350-6358	1				TQMNLKYAI	4932-4940	0	1
		RQFHQKLLK	4961-4969	1				KYAISAKNR	4937-4945	0	1
		LVASIKNFK	5167-5175	1				TNRQFHQKL	4959-4967	0	1
		IEFLKRGDK	1525-1533	1				NRQFHQKLL	4960-4968	0	1
		SKCEESSAK	2547-2555	1				RQFHQKLLK	4961-4969	0	1
		RHINAQVAK	2697-2705	1				FHQKLLKSI	4963-4971	0	1
		NYEDLLIRK	3316-3324	1				LLKSIAATR	4967-4975	0	1
		EVVLKKLKK	3974-3982	1				YSDVENPHL	4998-5006	0	1
		DLKWARFPK	4190-4198	1				MASLVLARK	5025-5033	0	1
		TSNSFDVLK	2021-2029	1				RKHTTCCSL	5032-5040	0	1
		GTEDDYQGK	950-958	1				RLANECAQV	5046-5054	0	1
		ENSYTTTIK	1870-1878	1				LANECAQVL	5047-5055	0	1
		CIRCLWSTK	2009-2017	1				EMVMCGGSL	5057-5065	0	1
		WDTIANYAK	2135-2143	1				SGDATTAYA	5074-5082	0	1
		MSYYCKSHK	5392-5400	1				TTAYANSVF	5078-5086	0	1
		ELWAKRNIK	6508-6516	1				AYANSVFNI	5080-5088	0	1
		CSMTDIAKK	6554-6562	1				DGNKIADKY	5103-5111	0	1
		KKGAKLLHK	1980-1988	1				GNKIADKYV	5104-5112	0	1
		DNLACEDLK	2037-2045	1				RKHFSMMIL	5142-5150	0	1
		TIFKDASGK	2920-2928	1				NSTYASQGL	5159-5167	0	1
		TDFSRVSAK	6056-6064	1				STYASQGLV	5160-5168	0	1
		AEYHNESGL	385-393	1				LVASIKNFK	5167-5175	0	1
		SIIIGGAKL	692-700	1				ASIKNFKSV	5169-5177	0	1
		DYIATNGPL	1089-1097	1				SIKNFKSVL	5170-5178	0	1
		VSDIDITFL	1271-1279	1				AKCWTETDL	5189-5197	0	1
		TVEEAKTVL	1338-1346	1				IERFVSLAI	5248-5256	0	1
		SAPPAQYEL	1808-1816	1				PNQEYADVF	5265-5273	0	1
		YKKPASREL	1947-1955	1				QEYADVFHL	5267-5275	0	1
		ETSNSFDVL	2020-2028	1				YIRKLHDEL	5279-5287	0	1
		MDNLACEDL	2036-2044	1				TNDNTSRYW	5300-5308	0	1
		ILKPANNSL	2076-2084	1				TSRYWEPEF	5304-5312	0	1
		ETKDVVECL	2647-2655	1				SRYWEPEFY	5305-5313	0	1
		FYWFFSNYL	3153-3161	1				CANGQVFGL	5408-5416	0	1
		GHSMQNCVL	3342-3350	1				FNAIATCDW	5430-5438	0	1
		SMQNCVLKL	3344-3352	1				WTNAGDYIL	5438-5446	0	1
		ANGDSEVVL	3969-3977	1				TNAGDYILA	5439-5447	0	1
		DSEVVLKKL	3972-3980	1				LANTCTERL	5446-5454	0	1
		PNPKGFCDL	4337-4345	1				NTCTERLKL	5448-5456	0	1
		KVAGFAKFL	4433-4441	1				TCTERLKLF	5449-5457	0	1
		HEETIYNLL	4474-4482	1				LKLFAAETL	5454-5462	0	1
		FDEGNCDTL	4526-4534	1				NYVFTGYRV	5503-5511	0	1
		KPYIKWDLL	4655-4663	1				QIGEYTFEK	5518-5526	0	1
		KYDFTEERL	4664-4672	1				EYTFEKGDY	5521-5529	0	1
		FKEGSSVEL	4821-4829	1				YRGTTTYKL	5535-5543	0	1
		NRQFHQKLL	4960-4968	1				ISDEFSSNV	5582-5590	0	1
		LANTCTERL	5446-5454	1				SDEFSSNVA	5583-5591	0	1
		LKLFAAETL	5454-5462	1				EFSSNVANY	5585-5593	0	1
		LFDMSKFPL	7042-7050	1				SNVANYQKV	5588-5596	0	1
		TCGQQQTTL	1754-1762	1				GTGKSHFAI	5609-5617	0	1
		IPTITQMNL	4928-4936	1				GKSHFAIGL	5611-5619	0	1
		EYHNESGLK	386-394	1				SHFAIGLAL	5613-5621	0	1
		NGYTVEEAK	1335-1343	1				ARVECFDKF	5662-5670	0	1
		ARFYFYTSK	1420-1428	1				VECFDKFKV	5664-5672	0	1
		KPHNSHEGK	1608-1616	1				ADIVVFDEI	5692-5700	0	1
		ALILAYCNK	1712-1720	1				IVVFDEISM	5694-5702	0	1
		VAGFAKFLK	4434-4442	1				MKTIGPDMF	5753-5761	0	1
		IISDMYDPK	6925-6933	1				CRRCPAEIV	5765-5773	0	1
		FWITIAYII	3138-3146	1				AHKDKSAQC	5787-5795	0	1
		ARTVAGVSI	4946-4954	1				DKSAQCFKM	5790-5798	0	1
		AYANSVFNI	5080-5088	1				KSAQCFKMF	5791-5799	0	1
		IAKKPTETI	6559-6567	1				SAQCFKMFY	5792-5800	0	1
		SKEGFFTYI	6943-6951	1				AQCFKMFYK	5793-5801	0	1
		TITQMNLKY	4930-4938	1				TETAHSCNV	5874-5882	0	1
		SSGDATTAY	5073-5081	1				DTKFKTEGL	5955-5963	0	1
		CFSTASDTY	6141-6149	1				PKDMTYRRL	5971-5979	0	1
		KIEELFYSY	6287-6295	1				KDMTYRRLI	5972-5980	0	1
		FKLKDCVMY	3677-3685	1				TYRRLISMM	5975-5983	0	1
		TCDGTTFTY	4083-4091	1				LISMMGFKM	5979-5987	0	1
		SLAGSYKDW	1506-1514	1				SMMGFKMNY	5981-5989	0	1
		NTWCIRCLW	2006-2014	1				MGFKMNYQV	5983-5991	0	1
		HGHVMVELV	81-89	1				MFITREEAI	5997-6005	0	1
		AFDIYNDKV	4426-4434	1				GCHATREAV	6018-6026	0	1
		NLLKDCPAV	4480-4488	1				PNNTDFSRV	6053-6061	0	1
		DKRTTCFSV	4782-4790	1				KPPPGDQFK	6064-6072	0	1
		SAKNRARTV	4941-4949	1				PPGDQFKHL	6066-6074	0	1
		ISDEFSSNV	5582-5590	1				DQFKHLIPL	6069-6077	0	1
		SSQAWQPGV	6799-6807	1				VFVLWAHGF	6107-6115	0	1
		FGAGSDKGV	6868-6876	1				VLWAHGFEL	6109-6117	0	1
		YFYTSKTTV	1423-1431	1				IGPERTCCL	6126-6134	0	1
		GSTFISDEV	2461-2469	1				CFSTASDTY	6141-6149	0	1
		PMEKLKTLV	2605-2613	1				TASDTYACW	6144-6152	0	1
		SARHINAQV	2695-2703	1				QQWGFTGNL	6170-6178	0	1
		ASIVAGGIV	3045-3053	1				CQVHGNAHV	6186-6194	0	1
		AFGEYSHVV	3070-3078	1				AHVASCDAI	6192-6200	0	1
		AQEAYEQAV	3960-3968	1				AIMTRCLAV	6199-6207	0	1
		STYASQGLV	5160-5168	1				TRCLAVHEC	6202-6210	0	1
		SPYNSQNAV	5837-5845	1				RCLAVHECF	6203-6211	0	1
		CQVHGNAHV	6186-6194	1				CLAVHECFV	6204-6212	0	1
		RKGGRTIAF	398-406	1				PIIGDELKI	6222-6230	0	1
		EANMDQESF	4313-4321	1				DELKINAAC	6226-6234	0	1
		STVFPPTSF	4710-4718	1				KINAACRKV	6229-6237	0	1
		AAISDYDYY	4840-4848	1				ALLADKFPV	6245-6253	0	1
		NRNYVFTGY	5501-5509	1				LLADKFPVL	6246-6254	0	1
		PGIPKDMTY	5968-5976	1				DKFPVLHDI	6249-6257	0	1
		TSKTTVASL	1426-1434	1				PQADVEWKF	6267-6275	0	1
		GEAANFCAL	1705-1713	1				QADVEWKFY	6268-6276	0	1
		LKSPNFSKL	2218-2226	1				AYKIEELFY	6285-6293	0	1
		GMPSYCTGY	2258-2266	1				KIEELFYSY	6287-6295	0	1
		VAKSHNIAL	2703-2711	1				SYATHSDKF	6294-6302	0	1
		LFVAAIFYL	2781-2789	1				KHAFHTPAF	6348-6356	0	1
		NICYTPSKL	2894-2902	1				AFHTPAFDK	6350-6358	0	1
		SGAMDTTSY	3218-3226	1				TPAFDKSAF	6353-6361	0	1
		MYASAVVLL	3684-3692	1				PAFDKSAFV	6354-6362	0	1
		DQAISMWAL	3728-3736	1				DSPCESHGK	6374-6382	0	1
		NSPNLAWPL	4118-4126	1				CESHGKQVV	6377-6385	0	1
		PKDMTYRRL	5971-5979	1				LKSATCITR	6393-6401	0	1
		PPGDQFKHL	6066-6074	1				RHHANEYRL	6410-6418	0	1
		FVSDADSTL	6901-6909	1				MMISAGFSL	6425-6433	0	1
		VHTANKWDL	6916-6924	1				MISAGFSLW	6426-6434	0	1
		NASSSEAFL	6996-7004	1				YKQFDTYNL	6436-6444	0	1
		QEKDEDDNL	4449-4457	1				KQFDTYNLW	6437-6445	0	1
		NNVFMSEAK	5182-5190	1				FELWAKRNI	6507-6515	0	1
		TDAQTGSSK	6733-6741	1				YKRDAPAHI	6540-6548	0	1
		QLFFSYFAV	2348-2356	1				DAPAHISTI	6543-6551	0	1
		AIFYLITPV	2785-2793	1				PAHISTIGV	6545-6553	0	1
		AIMTRCLAV	6199-6207	1				IAKKPTETI	6559-6567	0	1
		TLIGDCATV	6908-6916	1				TQFNYYKKV	6626-6634	0	1
		EEAKTVLKK	1340-1348	1				QEFKPRSQM	6653-6661	0	1
		LISMMGFKM	5979-5987	1				FKPRSQMEI	6655-6663	0	1
		SAGFPFNKW	4893-4901	1				PRSQMEIDF	6657-6665	0	1
		DAMMFTSDL	582-590	1				RSQMEIDFL	6658-6666	0	1
		KDTEKYCAL	794-802	1				LAMDEFIER	6668-6676	0	1
		FDESGEFKL	908-916	1				AMDEFIERY	6669-6677	0	1
		NFNQHEVLL	1137-1145	1				DEFIERYKL	6671-6679	0	1
		EHFIETISL	1499-1507	1				GGLHLLIGL	6698-6706	0	1
		AANFCALIL	1707-1715	1				LLIGLAKRF	6702-6710	0	1
		EDAQGMDNL	2031-2039	1				AKRFKESPF	6707-6715	0	1
		LKTLATHGL	2119-2127	1				RFKESPFEL	6709-6717	0	1
		FGLVAEWFL	2321-2329	1				DFIPMDSTV	6719-6727	0	1
		LVATAEAEL	2612-2620	1				SSQAWQPGV	6799-6807	0	1
		DFATSACVL	2907-2915	1				IHFGAGSDK	6866-6874	0	1
		YREAACCHL	3226-3234	1				FGAGSDKGV	6868-6876	0	1
		QPGQTFSVL	3370-3378	1				ATVHTANKW	6914-6922	0	1
		TACTDDNAL	4161-4169	1				VHTANKWDL	6916-6924	0	1
		TTKGGRFVL	4174-4182	1				TANKWDLII	6918-6926	0	1
		GKSHFAIGL	5611-5619	1				GHFAWWTAF	6983-6991	0	1
		CDAIMTRCL	6197-6205	1				HFAWWTAFV	6984-6992	0	1
		GGLHLLIGL	6698-6706	1				VMHANYIFW	7021-7029	0	1
		KWADNNCYL	1668-1676	1				YSLFDMSKF	7040-7048	0	1
		WTNAGDYIL	5438-5446	1				LFDMSKFPL	7042-7050	0	1
		ISMDNSPNL	4114-4122	1				DMSKFPLKL	7044-7052	0	1
		AYKIEELFY	6285-6293	1				VMSLKEGQI	7057-7065	0	1
		AGSYKDWSY	1508-1516	1				FNEKTHVQL	8-16	1	0
		FLKTNCCRF	4440-4448	1				VRDVLVRGF	23-31	1	0
		LKSEDAQGM	2028-2036	1				VEKGVLPQL	56-64	1	0
		KYKYFSGAM	3213-3221	1				VLPQLEQPY	60-68	1	0
		CHIDHPNPK	4332-4340	1				PQLEQPYVF	62-70	1	0
		NPKGFCDLK	4338-4346	1				VAELEGIQY	89-97	1	0
		DFYDFAVSK	4810-4818	1				VPHVGEIPV	108-116	1	0
		TCGLVEVEK	50-58	1				HVGEIPVAY	110-118	1	0
		AQCFKMFYK	5793-5801	1				HSSGVTREL	165-173	1	0
		IHFGAGSDK	6866-6874	1				SSGVTRELM	166-174	1	0
		SHEGKTFYV	1612-1620	1				VTRELMREL	169-177	1	0
		CGQQQTTLK	1755-1763	1				MRELNGGAY	174-182	1	0
		KHYTPSFKK	1973-1981	1				ELNGGAYTR	176-184	1	0
		VETSNSFDV	2019-2027	1				LNGGAYTRY	177-185	1	0
		ILFTRFFYV	2332-2340	1				FCGPDGYPL	190-198	1	0
		TDFATSACV	2906-2914	1				PDGYPLECI	193-201	1	0
		CVSTSGRWV	2997-3005	1				YPLECIKDL	196-204	1	0
		PQTSITSAV	3253-3261	1				PLECIKDLL	197-205	1	0
		IGHSMQNCV	3341-3349	1				RAGKASCTL	207-215	1	0
		CVMYASAVV	3682-3690	1				FVFPLNSII	273-281	1	0
		VANGDSEVV	3968-3976	1				IIKTIQPRV	280-288	1	0
		ALAYYNTTK	4168-4176	1				VEKKKLDGF	288-296	1	0
		NTTKGGRFV	4173-4181	1				EKKKLDGFM	289-297	1	0
		QIGEYTFEK	5518-5526	1				KLDGFMGRI	292-300	1	0
		KGVAPGTAV	6874-6882	1				LDGFMGRIR	293-301	1	0
		DFSNSGSDV	3240-3248	1				GYLPQNAVV	358-366	1	0
		ILHCANFNV	4699-4707	1				PQNAVVKIY	361-369	1	0
		ASIKNFKSV	5169-5177	1				SEVGPEHSL	376-384	1	0
		EAMYTPHTV	5314-5322	1				VVGEGSEGL	438-446	1	0
		ALLADKFPV	6245-6253	1				GSEGLNDNL	442-450	1	0
		GFGDSVEEV	30-38	1				SEGLNDNLL	443-451	1	0
		GLVEVEKGV	52-60	1				LNDNLLEIL	446-454	1	0
		EIPVAYRKV	113-121	1				KEKVNINIV	456-464	1	0
		YENFNQHEV	1135-1143	1				VNINIVGDF	459-467	1	0
		YTVEEAKTV	1337-1345	1				TSAFVETVK	484-492	1	0
		RLANECAQV	5046-5054	1				AFVETVKGL	486-494	1	0
		SRYWEPEFY	5305-5313	1				VETVKGLDY	488-496	1	0
		MMSAPPAQY	1806-1814	1				KVTKGKAKK	510-518	1	0
		NLVAMKYNY	3494-3502	1				KGKAKKGAW	513-521	1	0
		AFATAQEAY	3956-3964	1				ASEAARVVR	537-545	1	0
		YTERSEKSY	241-249	1				TLETAQNSV	551-559	1	0
		EEFEPSTQY	939-947	1				ETAQNSVRV	553-561	1	0
		RCLWSTKPV	2011-2019	1				TAQNSVRVL	554-562	1	0
		YKRNRATRV	2413-2421	1				AAITILDGI	565-573	1	0
		KMAFPSGKV	3268-3276	1				TILDGISQY	568-576	1	0
		ARGIVFMCV	3755-3763	1				YITGGVVQL	600-608	1	0
		NKKDWYDFV	4550-4558	1				GVVQLTSQW	604-612	1	0
		GFFKEGSSV	4819-4827	1				RDGWEIVKF	643-651	1	0
		DIRQLLFVV	4857-4865	1				QIVTCAKEI	663-671	1	0
		RIIPARARV	5656-5664	1				EIKESVQTF	670-678	1	0
		MLWCKDGHV	6782-6790	1				IKESVQTFF	671-679	1	0
		QQQTTLKGV	1757-1765	1				GETFVTHSK	706-714	1	0
		LKPVSEEVV	2044-2052	1				TFVTHSKGL	708-716	1	0
		SDVETKDVV	2644-2652	1				VKSREETGL	721-729	1	0
		LKDGTCGLV	46-54	1				EETGLLMPL	725-733	1	0
		DGTCGLVEV	48-56	1				KAPKEIIFL	734-742	1	0
		TAPHGHVMV	78-86	1				EGETLPTEV	743-751	1	0
		FSASTSAFV	480-488	1				GETLPTEVL	744-752	1	0
		NEKCSAYTV	854-862	1				TEVLTEEVV	749-757	1	0
		FITESKPSV	1214-1222	1				EVLTEEVVL	750-758	1	0
		IKWADNNCY	1667-1675	1				LEQPTSEAV	766-774	1	0
		TCGKQATKY	1788-1796	1				EAPLVGTPV	775-783	1	0
		YCTGYREGY	2262-2270	1				PLVGTPVCI	777-785	1	0
		HFYWFFSNY	3152-3160	1				GTPVCINGL	780-788	1	0
		KEGATTCGY	351-359	1				TPVCINGLM	781-789	1	0
		FLFVAAIFY	2780-2788	1				PVCINGLML	782-790	1	0
		EAFLIGCNY	7001-7009	1				VCINGLMLL	783-791	1	0
		DEWSMATYY	898-906	1				INGLMLLEI	785-793	1	0
		IMQLFFSYF	2346-2354	1				LEIKDTEKY	791-799	1	0
		DIASTDTCF	2819-2827	1				NMMVTNNTF	805-813	1	0
		SKLIEYTDF	2900-2908	1				MVTNNTFTL	807-815	1	0
		MGIIAMSAF	3616-3624	1				GGAPTKVTF	817-825	1	0
		IYNDKVAGF	4429-4437	1				DTVIEVQGY	828-836	1	0
		NFNKDFYDF	4806-4814	1				ELDERIDKV	844-852	1	0
		SVELKHFFF	4826-4834	1				LDERIDKVL	845-853	1	0
		SYEDQDALF	4912-4920	1				RIDKVLNEK	848-856	1	0
		TCTERLKLF	5449-5457	1				VLNEKCSAY	852-860	1	0
		PPGTGKSHF	5607-5615	1				ACVVADAVI	872-880	1	0
		PNTWCIRCL	2005-2013	1				VADAVIKTL	875-883	1	0
		TTFTYASAL	4087-4095	1				PVSELLTPL	885-893	1	0
		MMISAGFSL	6425-6433	1				LDDDSQQTV	980-988	1	0
		YKQFDTYNL	6436-6444	1				QTTTIQTIV	998-1006	1	0
		DYTEISFML	6775-6783	1				TTIQTIVEV	1000-1008	1	0
		GHNLAKHCL	1107-1115	1				TIVEVQPQL	1004-1012	1	0
		SFKKGAKLL	1978-1986	1				VEVQPQLEM	1006-1014	1	0
		NGGKGFCKL	2439-2447	1				VQPQLEMEL	1008-1016	1	0
		LLADKFPVL	6246-6254	1				LEMELTPVV	1012-1020	1	0
		CTDDNALAY	4163-4171	1				TPVVQTIEV	1017-1025	1	0
		MYIFFASFY	2383-2391	1				VQTIEVNSF	1020-1028	1	0
		NAAISDYDY	4839-4847	1				VYIKNADIV	1038-1046	1	0
		TNNLVVMAY	592-600	1				KKVKPTVVV	1050-1058	1	0
		AMQVESDDY	1082-1090	1				KPTVVVNAA	1053-1061	1	0
		TFLKKDAPY	1277-1285	1				LNKATNNAM	1075-1083	1	0
		LKKCKSAFY	1346-1354	1				KATNNAMQV	1077-1085	1	0
		DSKEGFFTY	6942-6950	1				HVVGPNVNK	1116-1124	1	0
		DGYVMHANY	7018-7026	1				VNKGEDIQL	1122-1130	1	0
		LVAEWFLAY	2323-2331	1				NKGEDIQLL	1123-1131	1	0
		INPTDQSSY	2481-2489	1				DTVRTNVYL	1167-1175	1	0
		CDWTNAGDY	5436-5444	1				KLVSSFLEM	1185-1193	1	0
		FNVLFSTVF	4705-4713	1				IPKEEVKPF	1206-1214	1	0
		KSHKPPISF	5397-5405	1				DDKKIKACV	1228-1236	1	0
		YSLFDMSKF	7040-7048	1				KIKACVEEV	1231-1239	1	0
		NGECPNFVF	267-275	1				CVEEVTTTL	1235-1243	1	0
		QTFSVLACY	3373-3381	1				TTTLEETKF	1240-1248	1	0
		DFNLVAMKY	3492-3500	1				TTLEETKFL	1241-1249	1	0
		TDDNALAYY	4164-4172	1				ETKFLTENL	1245-1253	1	0
		NYQHEETIY	4471-4479	1				TKFLTENLL	1246-1254	1	0
		ISDYDYYRY	4842-4850	1				KFLTENLLL	1247-1255	1	0
		HNESGLKTI	388-396	1				APYIVGDVV	1283-1291	1	0
		KKCKSAFYI	1347-1355	1				VGDVVQEGV	1287-1295	1	0
		IISNEKQEI	1359-1367	1				GDVVQEGVL	1288-1296	1	0
		EAANFCALI	1706-1714	1				KKAGGTTEM	1304-1312	1	0
		VAEWFLAYI	2324-2332	1				KAGGTTEML	1305-1313	1	0
		QNGMNGRTI	3536-3544	1				ITTYPGQGL	1326-1334	1	0
		YASAVVLLI	3685-3693	1				YPGQGLNGY	1329-1337	1	0
		GNCDTLKEI	4529-4537	1				GQGLNGYTV	1331-1339	1	0
		DWTNAGDYI	5437-5445	1				AFYILPSII	1352-1360	1	0
		YDFVENPDI	4555-4563	1				LPSIISNEK	1356-1364	1	0
		SQNAVASKI	5841-5849	1				EETRKLMPV	1383-1391	1	0
		KEGQINDMI	7061-7069	1				TRKLMPVCV	1385-1393	1	0
		QIVESCGNF	501-509	1				VCVETKAIV	1391-1399	1	0
		YLFDESGEF	906-914	1				IVSTIQRKY	1398-1406	1	0
		DYKHYTPSF	1971-1979	1				GIKIQEGVV	1408-1416	1	0
		VLAAECTIF	2914-2922	1				SLINTLNDL	1433-1441	1	0
		PPKNSIDAF	3830-3838	1				TLNDLNETL	1437-1445	1	0
		PAVAKHDFF	4486-4494	1				LNDLNETLV	1438-1446	1	0
		RLKLFDRYF	4671-4679	1				NETLVTMPL	1442-1450	1	0
		DFAVSKGFF	4813-4821	1				GYVTHGLNL	1451-1459	1	0
		GLVASIKNF	5166-5174	1				GLNLEEAAR	1456-1464	1	0
		ARVECFDKF	5662-5670	1				LNLEEAARY	1457-1465	1	0
		HKDKSAQCF	5788-5796	1				NLEEAARYM	1458-1466	1	0
		RRLISMMGF	5977-5985	1				LEEAARYMR	1459-1467	1	0
		AKPPPGDQF	6063-6071	1				SSPDAVTAY	1478-1486	1	0
		LLIGLAKRF	6702-6710	1				DAVTAYNGY	1481-1489	1	0
		TIAFGGCVF	403-411	1				AVTAYNGYL	1482-1490	1	0
		EIAIILASF	472-480	1				KRGDKSVYY	1529-1537	1	0
		FNYLKSPNF	2215-2223	1				HLDGEVITF	1545-1553	1	0
		LAAIMQLFF	2343-2351	1				REVRTIKVF	1563-1571	1	0
		HVMSKHTDF	2794-2802	1				PTYLDGADV	1596-1604	1	0
		KHADFDTWF	2830-2838	1				LDGADVTKI	1599-1607	1	0
		STKHFYWFF	3149-3157	1				YVLPNDDTL	1619-1627	1	0
		RVVFNGVSF	3164-3172	1				SALNHTKKW	1648-1656	1	0
		HCANFNVLF	4701-4709	1				PQVNGLTSI	1659-1667	1	0
		YNMMISAGF	6423-6431	1				VNGLTSIKW	1661-1669	1	0
		QYELKHGTF	1813-1821	1				YCNKTVGEL	1717-1725	1	0
		YYKKDNSYF	1899-1907	1				GDVRETMSY	1726-1734	1	0
		CTNYMPYFF	2165-2173	1				DVRETMSYL	1727-1735	1	0
		EWFLAYILF	2326-2334	1				VRETMSYLF	1728-1736	1	0
		TSAMQTMLF	4026-4034	1				NLDSCKRVL	1740-1748	1	0
		KNTCDGTTF	4081-4089	1				SCKRVLNVV	1743-1751	1	0
		KWDLLKYDF	4659-4667	1				VQIPCTCGK	1783-1791	1	0
		SYATHSDKF	6294-6302	1				YLVQQESPF	1796-1804	1	0
		ENDSKEGFF	6940-6948	1				CIDGALLTK	1847-1855	1	0
		PIDKCSRII	5650-5658	1				ALLTKSSEY	1851-1859	1	0
		PGDQFKHLI	6067-6075	1				TTTIKPVTY	1874-1882	1	0
		QVEQKIAEI	1198-1206	1				LDGVVCTEI	1884-1892	1	0
		IATYCTGSI	2278-2286	1				VCTEIDPKL	1888-1896	1	0
		NNCYLATAL	1672-1680	1				EIDPKLDNY	1891-1899	1	0
		PSFKKGAKL	1977-1985	1				IDPKLDNYY	1892-1900	1	0
		YMPYFFTLL	2168-2176	1				NQPYPNASF	1917-1925	1	0
		LINIIIWFL	2226-2234	1				KFVCDNIKF	1929-1937	1	0
		INIIIWFLL	2227-2235	1				DDLNQLTGY	1939-1947	1	0
		SHVVAFNTL	3075-3083	1				FPDLNGDVV	1960-1968	1	0
		DMCASLKEL	3526-3534	1				DLNGDVVAI	1962-1970	1	0
		TIKGTHHWL	3575-3583	1				NNATNKATY	1995-2003	1	0
		IKGTHHWLL	3576-3584	1				ENPTIQKDV	2053-2061	1	0
		VMYASAVVL	3683-3691	1				NPTIQKDVL	2054-2062	1	0
		TCYFGLFCL	3791-3799	1				QKDVLECNV	2058-2066	1	0
		KGGRFVLAL	4176-4184	1				CNVKTTEVV	2064-2072	1	0
		ITFDNLKTL	1551-1559	1				TEVVGDIIL	2069-2077	1	0
		NYMPYFFTL	2167-2175	1				TEEVGHTDL	2087-2095	1	0
		TKPYIKWDL	4654-4662	1				EEVGHTDLM	2088-2096	1	0
		MHAASGNLL	4772-4780	1				GHTDLMAAY	2091-2099	1	0
		PTMCDIRQL	4853-4861	1				HTDLMAAYV	2092-2100	1	0
		TNRQFHQKL	4959-4967	1				LTIKKPNEL	2105-2113	1	0
		LKEGQINDM	7060-7068	1				VNSVPWDTI	2130-2138	1	0
		IPVAYRKVL	114-122	1				AKPFLNKVV	2142-2150	1	0
		ENFNQHEVL	1136-1144	1				STTTNIVTR	2151-2159	1	0
		QHEVLLAPL	1140-1148	1				TTNIVTRCL	2153-2161	1	0
		EAFEKMVSL	3906-3914	1				IVTRCLNRV	2156-2164	1	0
		QHEETIYNL	4473-4481	1				CLNRVCTNY	2160-2168	1	0
		AMHAASGNL	4771-4779	1				RVCTNYMPY	2163-2171	1	0
		GIVFMCVEY	3757-3765	1				VCTNYMPYF	2164-2172	1	0
		EFKLASHMY	913-921	1				IKASMPTTI	2190-2198	1	0
		NFCALILAY	1709-1717	1				NTVKSVGKF	2201-2209	1	0
		SEFDRDAAM	3989-3997	1				VKSVGKFCL	2203-2211	1	0
		DEGNCDTLK	4527-4535	1				GKFCLEASF	2207-2215	1	0
		FAVSKGFFK	4814-4822	1				FCLEASFNY	2209-2217	1	0
		EQKIAEIPK	1200-1208	1				CLEASFNYL	2210-2218	1	0
		GHYKHITSK	1834-1842	1				EGYLNSTNV	2268-2276	1	0
		GPITDVFYK	1861-1869	1				YLNSTNVTI	2270-2278	1	0
		LIGLAKRFK	6703-6711	1				GSIPCSVCL	2284-2292	1	0
		RGTAVMSLK	7053-7061	1				DSLDTYPSL	2296-2304	1	0
		NSYFTEQPI	1904-1912	1				SLETIQITI	2303-2311	1	0
		DSATLVSDI	1266-1274	1				TIQITISSF	2306-2314	1	0
		EKDEDDNLI	4450-4458	1				INLVQMAPI	2369-2377	1	0
		IERFVSLAI	5248-5256	1				MAPISAMVR	2374-2382	1	0
		HGKQVVSDI	6380-6388	1				SAMVRMYIF	2378-2386	1	0
		FKPRSQMEI	6655-6663	1				AMVRMYIFF	2379-2387	1	0
		CCREHEHEI	230-238	1				ECTTIVNGV	2422-2430	1	0
		MQVESDDYI	1083-1091	1				TTIVNGVRR	2424-2432	1	0
		SEKQVEQKI	1195-1203	1				TVKNGSIHL	2495-2503	1	0
		FHQKLLKSI	4963-4971	1				SHFVNLDNL	2519-2527	1	0
		AQVAKSHNI	2701-2709	1				NNTKGSLPI	2530-2538	1	0
		ARTAPHGHV	76-84	1				SLPINVIVF	2535-2543	1	0
		FNGECPNFV	266-274	1				SSAKSASVY	2552-2560	1	0
		RTIAFGGCV	402-410	1				SAKSASVYY	2553-2561	1	0
		DLATNNLVV	589-597	1				PILLLDQAL	2568-2576	1	0
		TTLKGVEAV	1760-1768	1				ILLLDQALV	2569-2577	1	0
		FYLITPVHV	2787-2795	1				LDQALVSDV	2572-2580	1	0
		SGFKLKDCV	3675-3683	1				SDVGDSAEV	2578-2586	1	0
		PREQIDGYV	7013-7021	1				VGDSAEVAV	2580-2588	1	0
		EYKGPITDV	1858-1866	1				DSAEVAVKM	2582-2590	1	0
		SNYLKRRVV	3158-3166	1				SAEVAVKMF	2583-2591	1	0
		VMFLARGIV	3751-3759	1				TFNVPMEKL	2601-2609	1	0
		NFNVLFSTV	4704-4712	1				AKNVSLDNV	2621-2629	1	0
		ATTAYANSV	5077-5085	1				KNVSLDNVL	2622-2630	1	0
		PETTADIVV	5688-5696	1				VTGDSCNNY	2665-2673	1	0
		HPNQEYADV	5264-5272	1				SCNNYMLTY	2669-2677	1	0
		GTGKSHFAI	5609-5617	1				NYMLTYNKV	2672-2680	1	0
		SSAINRPQI	5809-5817	1				LTYNKVENM	2675-2683	1	0
		DKFPVLHDI	6249-6257	1				AAKKNNLPF	2732-2740	1	0
		DAPAHISTI	6543-6551	1				TTRQVVNVV	2746-2754	1	0
		VSDADSTLI	6902-6910	1				VVNVVTTKI	2750-2758	1	0
		ASSSEAFLI	6997-7005	1				KGGKIVNNW	2761-2769	1	0
		HTDFSSEII	2799-2807	1				QLIKVTLVF	2772-2780	1	0
		YIKWDLLKY	4657-4665	1				LIKVTLVFL	2773-2781	1	0
		PGNFNKDFY	4804-4812	1				IKVTLVFLF	2774-2782	1	0
		DEISMATNY	5698-5706	1				KVTLVFLFV	2775-2783	1	0
		QADVEWKFY	6268-6276	1				IDGGVTRDI	2812-2820	1	0
		WDLIISDMY	6922-6930	1				YTNDKACPL	2845-2853	1	0
		DYFNKKDWY	4547-4555	1				TNDKACPLI	2846-2854	1	0
		DGNAAISDY	4837-4845	1				AVITREVGF	2856-2864	1	0
		SKPSVEQRK	1218-1226	1				VPGLPGTIL	2866-2874	1	0
		DNINLHTQV	1575-1583	1				DASGKPVPY	2924-2932	1	0
		DLKPVSEEV	2043-2051	1				SGKPVPYCY	2926-2934	1	0
		DSDVETKDV	2643-2651	1				VPYCYDTNV	2930-2938	1	0
		VAGGIVAIV	3048-3056	1				DTNVLEGSV	2935-2943	1	0
		RAFGEYSHV	3069-3077	1				NVLEGSVAY	2937-2945	1	0
		FSNYLKRRV	3157-3165	1				RPDTRYVLM	2949-2957	1	0
		DCVMYASAV	3681-3689	1				LMDGSIIQF	2956-2964	1	0
		AVANGDSEV	3967-3975	1				SIIQFPNTY	2960-2968	1	0
		DQAMTQMYK	4006-4014	1				IIQFPNTYL	2961-2969	1	0
		AINRPQIGV	5811-5819	1				PNTYLEGSV	2965-2973	1	0
		PCESHGKQV	6376-6384	1				YLEGSVRVV	2968-2976	1	0
		LIIRENNRV	7078-7086	1				GSVRVVTTF	2971-2979	1	0
		NIGCNHTGV	430-438	1				VCVSTSGRW	2996-3004	1	0
		AFASEAARV	535-543	1				SLPGVFCGV	3013-3021	1	0
		SDLATNNLV	588-596	1				DAVNLLTNM	3022-3030	1	0
		VMAYITGGV	597-605	1				AVNLLTNMF	3023-3031	1	0
		NLAKHCLHV	1109-1117	1				LLTNMFTPL	3026-3034	1	0
		EDEFTPFDV	3551-3559	1				MFTPLIQPI	3030-3038	1	0
		DNLIDSYFV	4455-4463	1				PLIQPIGAL	3033-3041	1	0
		CDIRQLLFV	4856-4864	1				IQPIGALDI	3035-3043	1	0
		RQLLFVVEV	4859-4867	1				ALDISASIV	3040-3048	1	0
		IAATRGATV	4971-4979	1				IVAIVVTCL	3052-3060	1	0
		CGTGTSTDV	4414-4422	1				AFNTLLFLM	3079-3087	1	0
		DSPCESHGK	6374-6382	1				NTLLFLMSF	3081-3089	1	0
		FEIKLAKKF	255-263	1				LLFLMSFTV	3083-3091	1	0
		WSMATYYLF	900-908	1				LFLMSFTVL	3084-3092	1	0
		NYYKKDNSY	1898-1906	1				LTFYLTNDV	3112-3120	1	0
		KPVETSNSF	2017-2025	1				FYLTNDVSF	3114-3122	1	0
		AIMQLFFSY	2345-2353	1				YLTNDVSFL	3115-3123	1	0
		CFANKHADF	2826-2834	1				MFTPLVPFW	3131-3139	1	0
		EDDNLIDSY	4453-4461	1				TFLLNKEMY	3182-3190	1	0
		FTEERLKLF	4667-4675	1				FLLNKEMYL	3183-3191	1	0
		ERLKLFDRY	4670-4678	1				DVLLPLTQY	3196-3204	1	0
		PARARVECF	5659-5667	1				LLPLTQYNR	3198-3206	1	0
		ETTADIVVF	5689-5697	1				LPLTQYNRY	3199-3207	1	0
		KHAFHTPAF	6348-6356	1				PLTQYNRYL	3200-3208	1	0
		TYNCCDDDY	4540-4548	1				QVTCGTTTL	3282-3290	1	0
		SMDNSPNLA	4115-4123	1				CGTTTLNGL	3285-3293	1	0
		CREHEHEIA	231-239	1				GTTTLNGLW	3286-3294	1	0
		AGVSICSTM	4950-4958	1				VVYCPRHVI	3298-3306	1	0
		DIPGIPKDM	5966-5974	1				HVICTSEDM	3304-3312	1	0
		HVASCDAIM	6193-6201	1				VICTSEDML	3305-3313	1	0
		YTEISFMLW	6776-6784	1				SEDMLNPNY	3309-3317	1	0
		PEEHFIETI	1497-1505	1				MLNPNYEDL	3312-3320	1	0
		FSYFAVHFI	2351-2359	1				LNPNYEDLL	3313-3321	1	0
		TFCAGSTFI	2457-2465	1				NFLVQAGNV	3328-3336	1	0
		ITIAYIICI	3140-3148	1				LVQAGNVQL	3330-3338	1	0
		AISMWALII	3730-3738	1				VRIQPGQTF	3367-3375	1	0
		FAQDGNAAI	4834-4842	1				YNGSPSGVY	3381-3389	1	0
		TQMNLKYAI	4932-4940	1				CAMRPNFTI	3391-3399	1	0
		YCKSHKPPI	5395-5403	1				AMRPNFTIK	3392-3400	1	0
		ADIVVFDEI	5692-5700	1				FLNGSCGSV	3403-3411	1	0
		KDMTYRRLI	5972-5980	1				NGSCGSVGF	3405-3413	1	0
		YKRDAPAHI	6540-6548	1				SCGSVGFNI	3407-3415	1	0
		TANKWDLII	6918-6926	1				GSVGFNIDY	3409-3417	1	0
		KDTTEAFEK	3902-3910	1				HHMELPTGV	3426-3434	1	0
		KDKSAQCFK	5789-5797	1				AGTDLEGNF	3436-3444	1	0
		RLISMMGFK	5978-5986	1				GTDLEGNFY	3437-3445	1	0
		MDNSPNLAW	4116-4124	1				TDTTITVNV	3459-3467	1	0
		ASMPTTIAK	2192-2200	1				DTTITVNVL	3460-3468	1	0
		ATAEAELAK	2614-2622	1				AVINGDRWF	3474-3482	1	0
		KQIRSAAKK	2727-2735	1				VINGDRWFL	3475-3483	1	0
		LAAECTIFK	2915-2923	1				GDRWFLNRF	3478-3486	1	0
		LHNDILLAK	3894-3902	1				FLNRFTTTL	3482-3490	1	0
		TISLAGSYK	1504-1512	1				RFTTTLNDF	3485-3493	1	0
		EETIYNLLK	4475-4483	1				TTTLNDFNL	3487-3495	1	0
		CDDDYFNKK	4544-4552	1				TTLNDFNLV	3488-3496	1	0
		NLKYAISAK	4935-4943	1				LNDFNLVAM	3490-3498	1	0
		DIDITFLKK	1273-1281	1				YEPLTQDHV	3502-3510	1	0
		TNCCRFQEK	4443-4451	1				GSALLEDEF	3546-3554	1	0
		SQGLVASIK	5164-5172	1				LLEDEFTPF	3549-3557	1	0
		EISFMLWCK	6778-6786	1				DVVRQCSGV	3558-3566	1	0
		SDMYDPKTK	6927-6935	1				VRQCSGVTF	3560-3568	1	0
		NNLVVMAYI	593-601	1				QSAVKRTIK	3569-3577	1	0
		ATLVSDIDI	1268-1276	1				LLLTILTSL	3583-3591	1	0
		KSSEYKGPI	1855-1863	1				LLTILTSLL	3584-3592	1	0
		KPANNSLKI	2078-2086	1				LTILTSLLV	3585-3593	1	0
		QAAGTDTTI	3455-3463	1				TILTSLLVL	3586-3594	1	0
		YLASGGQPI	4283-4291	1				ILTSLLVLV	3587-3595	1	0
		THTGTGQAI	4300-4308	1				LVLVQSTQW	3592-3600	1	0
		RNARNGVLI	6587-6595	1				MFVKHKHAF	3627-3635	1	0
		YQCGHYKHI	1831-1839	1				FVKHKHAFL	3628-3636	1	0
		FVAAIFYLI	2782-2790	1				TVAYFNMVY	3646-3654	1	0
		VEYCPIFFI	3763-3771	1				NMVYMPASW	3651-3659	1	0
		PKSDGTGTI	4197-4205	1				SAVVLLILM	3687-3695	1	0
		SNYQHEETI	4470-4478	1				VLLILMTAR	3690-3698	1	0
		VMHANYIFW	7021-7029	1				ILMTARTVY	3693-3701	1	0
		EWSMATYYL	899-907	1				YDDGARRVW	3701-3709	1	0
		AEWFLAYIL	2325-2333	1				LMNVLTLVY	3711-3719	1	0
		HVVAFNTLL	3076-3084	1				ALDQAISMW	3726-3734	1	0
		YFCTCYFGL	3788-3796	1				LIISVTSNY	3736-3744	1	0
		DFTEERLKL	4666-4674	1				SGVVTTVMF	3745-3753	1	0
		LHCANFNVL	4700-4708	1				GVVTTVMFL	3746-3754	1	0
		TMCDIRQLL	4854-4862	1				QCIMLVYCF	3777-3785	1	0
		MSYEDQDAL	4911-4919	1				CIMLVYCFL	3778-3786	1	0
		NTCTERLKL	5448-5456	1				GLFCLLNRY	3795-3803	1	0
		TYKPNTWCI	2002-2010	1				LFCLLNRYF	3796-3804	1	0
		NPNYEDLLI	3314-3322	1				GLLPPKNSI	3827-3835	1	0
		MFITREEAI	5997-6005	1				VGGKPCIKV	3847-3855	1	0
		TKIALKGGK	2756-2764	1				KVATVQSKM	3854-3862	1	0
		NSQNAVASK	5840-5848	1				TVQSKMSDV	3857-3865	1	0
		KSEKQVEQK	1194-1202	1				VQSKMSDVK	3858-3866	1	0
		EQRKQDDKK	1223-1231	1				SDVKCTSVV	3863-3871	1	0
		LKPANNSLK	2077-2085	1				DVKCTSVVL	3864-3872	1	0
		AHVASCDAI	6192-6200	1				VKCTSVVLL	3865-3873	1	0
		IKRSDARTA	71-79	1				EMLDNRATL	3933-3941	1	0
		QPTSEAVEA	768-776	1				SLNVAKSEF	3983-3991	1	0
		DTEKYCALA	795-803	1				AMQRKLEKM	3996-4004	1	0
		NTFTLKGGA	811-819	1				LEKMADQAM	4001-4009	1	0
		FNQHEVLLA	1138-1146	1				KRAKVTSAM	4021-4029	1	0
		DITFLKKDA	1275-1283	1				KVTSAMQTM	4024-4032	1	0
		ESPFVMMSA	1801-1809	1				VTSAMQTML	4025-4033	1	0
		ITGLHPTQA	5940-5948	1				DNDALNNII	4041-4049	1	0
		KKPTETICA	6561-6569	1				NARDGCVPL	4051-4059	1	0
		GAGSDKGVA	6869-6877	1				CVPLNIIPL	4056-4064	1	0
		KSAGFPFNK	4892-4900	1				IPLTTAAKL	4062-4070	1	0
		CATVHTANK	6913-6921	1				KLMVVIPDY	4069-4077	1	0
		CGKQATKYL	1789-1797	1				VVIPDYNTY	4072-4080	1	0
		YFTEQPIDL	1906-1914	1				ALWEIQQVV	4094-4102	1	0
		IRKSNHNFL	3322-3330	1				DADSKIVQL	4103-4111	1	0
		FPPTSFGPL	4713-4721	1				IYTELEPPC	4205-4213	1	0
		NSTYASQGL	5159-5167	1				TPKGPKVKY	4219-4227	1	0
		EFCSQHTML	5203-5211	1				PKGPKVKYL	4220-4228	1	0
		HLKDGTCGL	45-53	1				IKGLNNLNR	4231-4239	1	0
		PHGHVMVEL	80-88	1				LNNLNRGMV	4234-4242	1	0
		TSDLATNNL	587-595	1				NNLNRGMVL	4235-4243	1	0
		TSEAVEAPL	770-778	1				AGNATEVPA	4254-4262	1	0
		NLHPDSATL	1262-1270	1				QPITNCVKM	4289-4297	1	0
		NCDTLKEIL	4530-4538	1				PITNCVKML	4290-4298	1	0
		EGDCEEEEF	933-941	1				QAITVTPEA	4306-4314	1	0
		FNGVSFSTF	3167-3175	1				YVQIPTTCA	4349-4357	1	0
		LAKDTTEAF	3900-3908	1				TVCTVCGMW	4368-4376	1	0
		VFVLWAHGF	6107-6115	1				DAQSFLNRV	4395-4403	1	0
		AKRFKESPF	6707-6715	1				SFLNRVCGV	4398-4406	1	0
		YYTSNPTTF	1536-1544	1				VCGVSAARL	4403-4411	1	0
		CSTMTNRQF	4955-4963	1				TGTSTDVVY	4416-4424	1	0
		PNQEYADVF	5265-5273	1				YFVVKRHTF	4461-4469	1	0
		SKTPEEHFI	1494-1502	1				IDGDMVPHI	4498-4506	1	0
		ICYTPSKLI	2895-2903	1				VPHISRQRL	4503-4511	1	0
		QITISSFKW	2308-2316	1				ISRQRLTKY	4506-4514	1	0
		LFDRYFKYW	4674-4682	1				RQRLTKYTM	4508-4516	1	0
		ATVHTANKW	6914-6922	1				LTKYTMADL	4511-4519	1	0
[truncated: 2,489 more rows]
